# Supplementary material for: A chemical catalyst enabling histone acylation with endogenous acyl-CoA
Source: Nat Commun. 2023 Sep 22;14:5790. doi: 10.1038/s41467-023-41426-z (PMC10517024; doi:10.1038/s41467-023-41426-z)
Supplement: Supplementary file 4 — Source Data [file 41467_2023_41426_MOESM4_ESM.xlsx]

## Sheet: Figure 3b, Suppl. Fig. 5
Figure 3b
	Yields of H2BK120ac (%, LC-MS/MS analysis)
	catalyst	1	2	3	4	5	6	cat-
	Exp. 1	10.0313	15.1833	24.8688	44.9363	19.4222	10.5934	N.D.
	Exp. 2	12.3754	18.2848	28.3747	43.9001	17.4057	12.0082	N.D.
	Ave.	11.2034	16.734	26.6217	44.4182	18.4139	11.3008	N.D.
	Full scan of western blot (anti-H2BK120ac)
	red: Fig. 3b
	blue: Suppl. Fig. 5
	Full scan of SDS-PAGE gel (CBB staining)
	red: Fig. 3b
	blue: Suppl. Fig. 5

## Sheet: Fig. 3c
Figure 3c
	Peak areas and calculated yields of unacetylated/acetylated catalysts
	Exp. 1										Exp. 2										Ave.
	pHXA (1)										pHXA (1)										pHXA (1)
	time (min)	0	5	12	20	60	120	180	300		time (min)	0	5	12	20	60	120	180	300		time (min)	0	5	12	20	60	120	180	300
	pHXA-SH	69101	51526	41155	31339	13340	10622	9198	9444		pHXA-SH	24537	20168	27994	16790	7855	7247	5206	5277		"SAc" yield (%)	0	24.675	40.195	56.5266	81.6756	85.9718	87.2486	87.0015
	pHXA-SAc	0	13783	27830	39655	58604	64080	60184	57211		pHXA-SAc	0	7939	18700	22418	34609	43098	35546	37730		"OAc" yield (%)	0	0	0	0.0218233	1.05632	1.95252	2.02268	1.64965
	pHXA-OAc-SH	0	0	0	0	0	0	0	0		pHXA-OAc-SH	0	0	0	0	0	0	0	0
	pHXA-OAc-SAc	0	0	0	31	903	2044	1801	1315		pHXA-OAc-SAc	0	0	0	0	374	633	627	595
	total	69101	65309	68985	71025	72847	76746	71183	67970		total	24537	28107	46694	39208	42838	50978	41379	43602
	"SAc" yield (%)	0	21.1043	40.3421	55.8761	81.6876	86.1595	87.0784	86.1056		"SAc" yield (%)	0	28.2456	40.048	57.1771	81.6635	85.7841	87.4187	87.8973
	"OAc" yield (%)	0	0	0	0.0436466	1.23958	2.66333	2.5301	1.93468		"OAc" yield (%)	0	0	0	0	0.873057	1.24171	1.51526	1.36462
	mHXA (2)										mHXA (2)										mHXA (2)
	time (min)	0	5	12	20	60	120	180	300		time (min)	0	5	12	20	60	120	180	300		time (min)	0	5	12	20	60	120	180	300
	mHXA-SH	67871	48927	39574	27559	10700	6383	7854	9002		mHXA-SH	77540	58298	43182	30927	13658	7009	6752	7334		"SAc" yield (%)	0	24.6244	45.9535	59.0281	83.9347	90.8266	90.2264	88.9664
	mHXA-SAc	0	16362	33330	40169	61790	62281	62458	64829		mHXA-SAc	0	18600	37066	44042	63375	66870	69237	62872		"OAc" yield (%)	0	0	0	0	1.13019	2.3287	2.50048	2.48169
	mHXA-OAc-SH	0	0	0	0	0	0	0	0		mHXA-OAc-SH	0	0	0	0	0	0	0	0
	mHXA-OAc-SAc	0	0	0	0	1006	2018	2034	2334		mHXA-OAc-SAc	0	0	0	0	693	1356	1701	1359
	total	67871	65289	72904	67728	73496	70682	72346	76165		total	77540	76898	80248	74969	77726	75235	77690	71565
	"SAc" yield (%)	0	25.0609	45.7177	59.3093	85.4414	90.9694	89.1438	88.1809		"SAc" yield (%)	0	24.1879	46.1893	58.7469	82.428	90.6839	91.309	89.752
	"OAc" yield (%)	0	0	0	0	1.36878	2.85504	2.81149	3.0644		"OAc" yield (%)	0	0	0	0	0.891594	1.80235	2.18947	1.89897
	mBnA (3)										mBnA (3)										mBnA (3)
	time (min)	0	5	12	20	60	120	180	300		time (min)	0	5	12	20	60	120	180	300		time (min)	0	5	12	20	60	120	180	300
	mBnA-SH	114502	97467	79985	65199	24931	12875	10950	11139		mBnA-SH	77234	72841	58192	47692	15597	8850	5973	6358		"SAc" yield (%)	0	17.7055	35.0345	48.3951	77.4089	85.7943	87.6848	88.3911
	mBnA-SAc	0	21406	42454	63089	98321	105878	103597	103032		mBnA-SAc	0	15348	32327	41051	63221	73839	64920	72281		"OAc" yield (%)	0	0	0.458036	2.54461	5.30338	8.17763	9.14386	8.83498
	mBnA-OAc-SH	0	0	1132	1742	4314	5276	4682	3620		mBnA-OAc-SH	0	0	0	0	3307	4095	3572	3506
	mBnA-OAc-SAc	0	0	0	167	2799	5981	7872	8334		mBnA-OAc-SAc	0	0	0	3336	973	2800	2938	3511
	total	114502	118873	123571	130197	130365	130010	127101	126125		total	77234	88189	90519	92079	83098	89584	77403	85656
	"SAc" yield (%)	0	18.0075	34.356	48.5848	77.5668	86.0388	87.7011	88.2981		"SAc" yield (%)	0	17.4035	35.7129	48.2053	77.251	85.5499	87.6684	88.4842
	"OAc" yield (%)	0	0	0.916073	1.46624	5.45622	8.65856	9.87718	9.4779		"OAc" yield (%)	0	0	0	3.62298	5.15055	7.69669	8.41053	8.19207

## Sheet: Fig. 4a
Figure 4a
	Yields of H2BK120ac (%, LC-MS/MS analysis)
	No.	1	2	3	4	5	6	7	8	9
	catalyst	S3	S4	S5	1	4	5	6	4	cat-
	Exp. 1	0.356225	0.433018	0.350142	0.924059	2.89637	0.566604	0.570466	0.903149	0.49404
	Exp. 2	0.12648	0.13508	0.208019	1.12072	2.11791	0.802632	0.207567	0.319275	0.258443
	Ave.	0.241352	0.284049	0.279081	1.02239	2.50714	0.684618	0.389016	0.611212	0.376242
	Full scan of western blot (anti-H2BK120ac)
	Full scan of western blot (anti-H2B)

## Sheet: Fig. 4c-d, Suppl. Fig. 14
Figure 4c-d, Supplementary Figure 14
	MS peak table									MS/MS peak table
	Unlabeled glucose									Unlabeled glucose
	H2B G114-K125				H3 K18-R26					H2B G114-K125			H3 K18-R26
	All Pr				All Pr					K120ac			K18/23ac
	Mass/Charge	Peak height	Ratio		Mass/Charge	Peak height	Ratio			Mass/Charge	Peak height		Mass/Charge	Peak height
	719.894	81423.9	1		549.836	376307	1			251.145	4.54233		256.159	177.421
	720.326	724.318	0.00889564		550.337	213198	0.566554			254.151	9.694		268.166	215.29
	720.395	59678.5	0.732936		550.838	72503.2	0.19267			256.165	17.9235		274.168	290.99
	720.894	29343.6	0.36038		551.339	17427.4	0.0463118			257.161	3.63451		279.135	386.349
	721.398	7608.62	0.0934446		551.843	3990.49	0.0106044			259.179	3.16406		284.153	199.002
	721.899	2345.78	0.0288095							265.119	9.16448		285.193	142.045
										266.125	3.71889		286.177	135.1
	K120ac				K18/23ac					268.167	7.06228		295.177	167.591
	Mass/Charge	Peak height	Ratio		Mass/Charge	Peak height	Ratio			270.146	3.18986		296.162	766.264
	712.883	612.699	1		542.828	233515	1			271.182	3.20971		297.162	98.8437
	713.385	352.35	0.575079		543.329	117631	0.50374			272.162	26.4047		300.168	266.133
	713.891	152.756	0.249317		543.83	41269.9	0.176733			273.164	5.20852		301.179	680.337
	714.379	133.048	0.21715		544.331	10562.1	0.0452307			273.189	2.44288		313.188	2956.15
	714.869	125.693	0.205146		544.832	2195.69	0.00940275			274.168	17.197		314.191	245.989
										276.158	2.98607		315.194	193.271
										281.164	2.7795		317.195	836.177
	[U-13C]-glucose									282.182	4.18961		327.195	504.837
	All Pr				All Pr					283.187	2.97663		329.174	86.7996
	Mass/Charge	Peak height	Ratio		Mass/Charge	Peak height	Ratio			284.155	4.60579		339.204	133.778
	719.895	108569	1		549.834	139210	1			284.193	3.07974		345.206	498.217
	720.396	88821.1	0.818107		550.334	91852.9	0.659816			286.176	11.0035		351.231	86.146
	720.898	44179.9	0.406929		550.836	29096.1	0.209009			288.205	4.31032		355.191	89.865
	721.4	55799	0.513949		551.338	53647.4	0.38537			290.172	99.1145		357.214	134.278
	721.901	42175.5	0.388467		551.839	23760	0.170677			291.179	12.3703		363.24	460.904
										295.168	2.5003		379.199	152.258
	K120ac				K18/23ac					296.162	8.82948		391.235	230.235
	Mass/Charge	Peak height	Ratio		Mass/Charge	Peak height	Ratio			296.195	3.24207		396.225	124.104
	712.885	702.465	0.340148		542.827	22263.2	0.380774			299.172	6.03692		397.217	94.211
	713.396	1179.92	0.571344		543.328	14851	0.254001			300.158	5.93239		398.231	106.567
	713.888	2065.17	1		543.83	58468.3	1			306.143	2.38294		408.261	112.525
	714.393	1659.21	0.803426		544.331	38503.9	0.658544			307.18	5.85735		409.246	159.877
	714.899	700.333	0.339116		544.832	16330.5	0.279305			308.188	8.09702		414.262	204.291
										311.174	6.02142		416.242	288.517
										312.204	3.0481		426.272	1115.9
										313.182	10.7084		427.275	134.618
										314.176	4.84187		440.279	168.121
										316.132	3.05438		442.767	155.017
										320.195	2.70849		458.287	99.202
										323.172	4.21632		462.271	113.306
										325.114	3.38722		472.279	221.431
										325.189	55.6927		484.291	109.567
										326.19	11.342		489.306	719.128
										327.197	3.72486		490.307	87.9062
										327.213	2.81893		497.308	132.978
										328.196	4.32146		501.317	159.883
										329.182	5.92856		511.315	123.93
										331.191	7.15218		517.308	106.984
										334.141	3.29143		526.313	1122.52
										334.178	2.78718		526.815	290.644
										335.18	6.41823		529.325	110.716
										336.184	6.78913		535.321	158.979
										337.213	2.97163		543.832	836.932
										339.17	3.04101		544.333	224.554
										339.201	5.09236		546.327	99.7518
										341.182	25.741		551.312	127.592
										342.175	8.08029		572.341	97.0252
										342.213	3.96035		573.327	118.097
										343.2	26.194		580.348	96.4555
										344.2	5.12736		588.346	85.2822
										345.207	2.94749		589.352	97.2277
										348.192	4.95503		590.354	2068.78
										348.215	3.54749		591.357	268.391
										349.188	2.77316		602.364	411.277
										351.206	3.75294		617.365	102.356
										353.183	5.51394		643.379	192.557
										353.22	7.01325		644.369	125.569
										354.218	3.66255		659.383	86.6158
										355.234	19.3085		660.386	206.187
										356.235	3.42588		661.39	5454.08
										357.216	6.58351		662.395	681.657
										358.204	3.68982		673.401	891.055
										359.194	17.2549		674.405	150.767
										360.192	4.8638		730.452	154.744
										367.207	3.07657		756.464	268.529
										367.233	3.87163		757.453	179.955
										368.239	4.61656		772.468	105.187
										369.25	6.42884		773.472	333.173
										370.256	2.84924		774.475	9884.88
										371.196	3.22262		775.478	1614.48
										371.231	2.85062		786.485	1731.53
										373.204	3.22409		787.488	329.083
										373.234	4.3133		788.491	83.7818
										374.246	3.08265		884.522	275.684
										377.206	39.2733		885.509	1197.17
										378.213	6.38586		886.51	230.197
										379.234	4.8714		897.517	223.492
										383.228	2.94622		902.534	2270.06
										384.227	2.15507		903.537	422.519
										385.204	3.09498		912.521	97.9651
										385.235	2.69877		913.506	131.031
										385.26	3.36091		914.543	353.497
										386.247	4.17657		915.546	92.164
										391.212	3.18964
										393.189	3.02459
										395.228	4.14196
										396.224	13.9095
										397.241	4.19787
										398.202	3.1055
										399.232	2.97566
										402.233	8.13234
										408.222	3.78655
										409.235	4.62562
										411.714	3.19841
										412.218	6.27476
										412.243	3.87125
										413.238	3.12905
										414.236	40.0121
										415.235	6.46754
										416.215	3.98783
										416.24	3.15607
										417.221	3.59938
										417.253	3.89545
										419.22	8.32359
										421.18	5.08197
										422.177	3.08086
										422.214	3.00084
										424.218	3.00533
										424.254	3.95923
										425.258	3.97831
										426.242	6.39064
										426.265	10.7007
										428.265	7.41157
										429.209	2.9513
										429.243	2.79789
										429.269	4.91995
										430.237	2.41459
										431.239	3.3908
										435.228	6.02707
										436.233	4.65448
										437.235	19.6174
										438.23	3.87758
										438.273	7.70812
										439.281	3.05055
										440.254	6.12514
										440.279	3.80879
										442.233	13.2192
										443.239	4.76481
										444.275	5.33741
										449.245	7.92151
										450.266	2.59136
										451.269	3.22632
										453.253	2.79966
										454.25	3.13976
										455.286	3.11822
										456.281	7.52975
										460.245	8.95578
										461.248	3.41821
										462.239	3.34152
										465.234	4.17886
										466.252	3.24909
										466.277	3.0992
										467.303	3.2942
										468.287	6.60807
										468.328	3.99178
										468.936	3.89724
										469.271	4.79271
										469.293	6.55821
										470.262	2.31514
										472.763	2.98174
										473.269	3.83932
										474.372	4.04389
										475.257	3.08634
										475.283	3.85089
										476.24	3.13588
										478.255	31.917
										479.257	10.5405
										480.25	3.24962
										481.276	3.14512
										483.284	6.97255
										485.261	3.06014
										485.311	6.59423
										486.233	3.26191
										488.244	5.46847
										493.254	3.18182
										494.251	2.41649
										495.294	15.8031
										496.298	3.44796
										497.277	7.16591
										497.312	7.22234
										500.255	3.36082
										501.285	3.62882
										501.309	4.92247
										502.271	3.17752
										503.271	3.22282
										506.258	5.65331
										507.247	2.95393
										508.286	3.93619
										513.264	3.15161
										513.305	22.0593
										514.289	4.76749
										514.313	4.85359
										515.293	4.92396
										516.308	3.10641
										518.275	2.43558
										518.3	3.10119
										519.255	3.24633
										520.271	8.81903
										521.274	3.15003
										524.268	3.25409
										532.293	3.50165
										533.289	2.5669
										536.295	4.70152
										538.282	9.61321
										540.31	4.72841
										541.274	3.15767
										542.33	3.34415
										544.272	2.71943
										549.293	4.77147
										550.284	4.08997
										551.294	2.42081
										551.319	3.67446
										553.267	3.86267
										553.299	3.42729
										553.329	3.87021
										559.298	5.72163
										562.256	3.14409
										562.317	3.0097
										563.31	4.96549
										566.316	4.30973
										567.292	3.42324
										568.343	5.07008
										569.33	4.90916
										571.306	3.66808
										572.302	4.16149
										574.338	2.50132
										575.284	5.62414
										575.333	6.30036
										575.795	3.2643
										576.329	7.60331
										577.304	3.12162
										578.326	6.06744
										579.309	3.46855
										579.35	3.26544
										580.299	2.72035
										580.333	5.60492
										581.327	4.11828
										582.318	3.65347
										582.352	3.15907
										583.304	3.22103
										584.327	3.91484
										585.315	3.0244
										586.354	4.45086
										587.276	3.99034
										587.304	3.27042
										588.268	4.00607
										588.309	3.07827
										589.3	5.51324
										589.342	2.84911
										592.306	3.16844
										593.294	3.12837
										596.346	7.96558
										597.326	4.07181
										597.348	3.48784
										598.343	5.35829
										598.366	3.60682
										600.388	2.93158
										601.306	2.87778
										601.34	3.27283
										601.373	2.4376
										602.351	3.56411
										605.295	6.46762
										605.381	4.02265
										606.303	4.07064
										607.311	7.39042
										607.349	7.67301
										608.324	3.66494
										608.346	3.70237
										610.391	3.7963
										611.308	3.20098
										614.356	9.17491
										615.363	3.26196
										619.341	6.69003
										623.308	12.4552
										624.337	2.60328
										625.315	3.283
										628.394	4.50002
										629.313	3.46504
										631.349	2.9341
										637.345	3.3851
										638.357	2.62489
										640.361	3.01421
										641.317	40.15
										642.316	8.65465
										643.324	4.04473
										646.337	3.74143
										649.358	2.74371
										650.331	2.69901
										651.358	7.62024
										651.385	3.45191
										652.373	2.65766
										663.361	2.89147
										667.381	3.22022
										668.411	2.9583
										669.381	8.25733
										670.384	3.3253
										672.325	3.22956
										672.354	2.66907
										673.377	3.58646
										674.381	2.90268
										676.329	5.14723
										676.372	2.80387
										679.353	3.10591
										681.403	3.04301
										683.388	2.89008
										685.404	2.69615
										687.394	5.59144
										688.374	3.46668
										690.351	2.87874
										690.387	3.03496
										694.323	2.85061
										694.355	2.61528
										696.343	3.34701
										697.401	2.76992
										703.385	3.7002
										704.385	3.93153
										704.421	2.7442
										704.894	2.73602
										705.417	2.37264
										706.364	2.4653
										706.409	3.13504
										708.384	2.62792
										713.422	10.3814
										713.467	6.39329
										713.902	2.68802
										714.383	2.2856
										714.422	5.02533
										721.375	2.79241
										724.364	3.486
										727.375	3.77876
										729.366	2.53901
										733.436	3.96456
										740.453	2.98256
										742.388	3.96507
										743.4	3.12313
										744.394	4.00634
										747.386	3.26502
										749.414	2.93759
										750.442	8.98392
										751.417	2.93119
										751.464	2.81804
										752.406	2.76695
										753.37	3.01767
										759.399	4.56525
										760.379	2.737
										761.409	3.2623
										762.406	3.09529
										763.462	2.44779
										766.403	2.16885
										766.445	3.76879
										767.437	4.08557
										768.454	23.3345
										769.449	3.10328
										777.41	4.35193
										785.476	2.97462
										786.467	13.3753
										791.468	3.21173
										795.423	4.53885
										795.457	2.81072
										802.446	2.83192
										807.419	3.12158
										812.428	2.11948
										813.433	12.1142
										814.435	4.16652
										819.45	2.89985
										821.411	4.85711
										821.446	3.09807
										822.412	3.12847
										822.451	3.54892
										823.422	5.21284
										824.426	3.81403
										825.434	2.75022
										832.445	4.53444
										834.43	4.16287
										848.457	3.1556
										850.459	3.95969
										852.421	3.12057
										854.486	2.72717
										855.403	3.3063
										855.47	2.71293
										856.429	3.08724
										856.491	3.34535
										878.465	3.83086
										882.45	2.78603
										896.469	4.22557
										913.503	5.30087
										914.481	15.8319
										914.548	4.52201
										915.475	4.93007
										926.488	4.04496
										931.524	9.06637
										932.516	4.12487
										945.534	3.55626
										948.521	2.79663
										949.531	10.1924
										951.489	3.02852
										952.458	2.26605
										989.486	3.00564
										991.498	3.06405
										993.546	3.48117

## Sheet: Fig. 5b
Figure 5b
	Full scan of western blot (pan-Kma)
	Full scan of western blot (pan-Kma, high exposure)
	Full scan of SDS-PAGE gel (oriole staining)

## Sheet: Fig. 6b-c
Figure 6b													Figure 6c
	Full scan of western blot (anti-H3K9ac)													Full scan of western blot (anti-H3K9ac)
	Full scan of western blot (anti-H3K18ac)													Full scan of western blot (anti-H3K18ac)
	Full scan of western blot (anti-H2BK120ac)													Full scan of western blot (anti-H2BK120ac)
	Full scan of western blot (pan-Kma)													Full scan of western blot (pan-Kma)
	Full scan of SDS-PAGE gel (oriole staining)													Full scan of SDS-PAGE gel (oriole staining)

## Sheet: Suppl. Fig. 3
Supplementary Figure 3
	Absorbance list
	pHXA (S1)																												mBnA (S2)
	pH = 2.628			pH = 6.306			pH = 7.657			pH = 8.176			pH = 8.493			pH = 8.731			pH = 9.019			pH = 9.858			pH = 11.717				pH = 2.560			pH = 5.632			pH = 7.634			pH = 8.175			pH = 8.537			pH = 8.801			pH = 9.221
	Wave length	Absorbance		Wave length	Absorbance		Wave length	Absorbance		Wave length	Absorbance		Wave length	Absorbance		Wave length	Absorbance		Wave length	Absorbance		Wave length	Absorbance		Wave length	Absorbance			Wave length	Absorbance		Wave length	Absorbance		Wave length	Absorbance		Wave length	Absorbance		Wave length	Absorbance		Wave length	Absorbance		Wave length	Absorbance
	500	0		500	0		500	0		500	0		500	0		500	0		500	0		500	0		500	0			500	0		500	0		500	0		500	0		500	0		500	0		500	0
	499.5	0		499.5	0		499.5	0		499.5	0		499.5	0		499.5	0		499.5	0		499.5	0		499.5	0			499.5	0		499.5	0		499.5	0		499.5	0		499.5	0		499.5	0		499.5	0
	499	0		499	0		499	0		499	0		499	0		499	0		499	0		499	0		499	0			499	0		499	0		499	0		499	0		499	0		499	0		499	0
	498.5	0		498.5	0		498.5	0		498.5	0		498.5	0		498.5	0		498.5	0		498.5	0		498.5	0			498.5	0		498.5	0		498.5	0		498.5	0		498.5	0		498.5	0		498.5	0
	498	0		498	0		498	0		498	0		498	0		498	0		498	0		498	0		498	0			498	0		498	0		498	0		498	0		498	0		498	0		498	0
	497.5	0		497.5	0		497.5	0		497.5	0		497.5	0		497.5	0		497.5	0		497.5	0		497.5	0			497.5	0		497.5	0		497.5	0		497.5	0		497.5	0		497.5	0		497.5	0
	497	0		497	0		497	0		497	0		497	0		497	0		497	0		497	0		497	0			497	0		497	0		497	0		497	0		497	0		497	0		497	0
	496.5	0		496.5	0		496.5	0		496.5	0		496.5	0		496.5	0		496.5	0		496.5	0		496.5	0			496.5	0		496.5	0		496.5	0		496.5	0		496.5	0		496.5	0		496.5	0
	496	0		496	0		496	0		496	0		496	0		496	0		496	0		496	0		496	0			496	0		496	0		496	0		496	0		496	0		496	0		496	0
	495.5	0		495.5	0		495.5	0		495.5	0		495.5	0		495.5	0		495.5	0		495.5	0		495.5	0			495.5	0		495.5	0		495.5	0		495.5	0		495.5	0		495.5	0		495.5	0
	495	0		495	0		495	0		495	0		495	0		495	0		495	0		495	0		495	0			495	0		495	0		495	0		495	0		495	0		495	0		495	0
	494.5	0		494.5	0		494.5	0		494.5	0		494.5	0		494.5	0		494.5	0		494.5	0		494.5	0			494.5	0		494.5	0		494.5	0		494.5	0		494.5	0		494.5	0		494.5	0
	494	0		494	0		494	0		494	0		494	0		494	0		494	0		494	0		494	0			494	0		494	0		494	0		494	0		494	0		494	0		494	0
	493.5	0		493.5	0		493.5	0		493.5	0		493.5	0		493.5	0		493.5	0		493.5	0		493.5	0			493.5	0		493.5	0		493.5	0		493.5	0		493.5	0		493.5	0		493.5	0
	493	0		493	0		493	0		493	0		493	0		493	0		493	0		493	0		493	0			493	0		493	0		493	0		493	0		493	0		493	0		493	0
	492.5	0		492.5	0		492.5	0		492.5	0		492.5	0		492.5	0		492.5	0		492.5	0		492.5	0			492.5	0		492.5	0		492.5	0		492.5	0		492.5	0		492.5	0		492.5	0
	492	0		492	0		492	0		492	0		492	0		492	0		492	0		492	0		492	0			492	0		492	0		492	0		492	0		492	0		492	0		492	0
	491.5	0		491.5	0		491.5	0		491.5	0		491.5	0		491.5	0		491.5	0		491.5	0		491.5	0			491.5	0		491.5	0		491.5	0		491.5	0		491.5	0		491.5	0		491.5	0
	491	0		491	0		491	0		491	0		491	0		491	0		491	0		491	0		491	0			491	0		491	0		491	0		491	0		491	0		491	0		491	0
	490.5	0		490.5	0		490.5	0		490.5	0		490.5	0		490.5	0		490.5	0		490.5	0		490.5	0			490.5	0		490.5	0		490.5	0		490.5	0		490.5	0		490.5	0		490.5	0
	490	0		490	0		490	0		490	0		490	0		490	0		490	0		490	0		490	0			490	0		490	0		490	0		490	0		490	0		490	0		490	0
	489.5	0		489.5	0		489.5	0		489.5	0		489.5	0		489.5	0		489.5	0		489.5	0		489.5	0			489.5	0		489.5	0		489.5	0		489.5	0		489.5	0		489.5	0		489.5	0
	489	0		489	0		489	0		489	0		489	0		489	0		489	0		489	0		489	0			489	0		489	0		489	0		489	0		489	0		489	0		489	0
	488.5	0		488.5	0		488.5	0		488.5	0		488.5	0		488.5	0		488.5	0		488.5	0		488.5	0			488.5	0		488.5	0		488.5	0		488.5	0		488.5	0		488.5	0		488.5	0
	488	0		488	0		488	0		488	0		488	0		488	0		488	0		488	0		488	0			488	0		488	0		488	0		488	0		488	0		488	0		488	0
	487.5	0		487.5	0		487.5	0		487.5	0		487.5	0		487.5	0		487.5	0		487.5	0		487.5	0			487.5	0		487.5	0		487.5	0		487.5	0		487.5	0		487.5	0		487.5	0
	487	0		487	0		487	0		487	0		487	0		487	0		487	0		487	0		487	0			487	0		487	0		487	0		487	0		487	0		487	0		487	0
	486.5	0		486.5	0		486.5	0		486.5	0		486.5	0		486.5	0		486.5	0		486.5	0		486.5	0			486.5	0		486.5	0		486.5	0		486.5	0		486.5	0		486.5	0		486.5	0
	486	0		486	0		486	0		486	0		486	0		486	0		486	0		486	0		486	0			486	0		486	0		486	0		486	0		486	0		486	0		486	0
	485.5	0		485.5	0		485.5	0		485.5	0		485.5	0		485.5	0		485.5	0		485.5	0		485.5	0			485.5	0		485.5	0		485.5	0		485.5	0		485.5	0		485.5	0		485.5	0
	485	0		485	0		485	0		485	0		485	0		485	0		485	0		485	0		485	0			485	0		485	0		485	0		485	0		485	0		485	0		485	0
	484.5	0		484.5	0		484.5	0		484.5	0		484.5	0		484.5	0		484.5	0		484.5	0		484.5	0			484.5	0		484.5	0		484.5	0		484.5	0		484.5	0		484.5	0		484.5	0
	484	0		484	0		484	0		484	0		484	0		484	0		484	0		484	0		484	0			484	0		484	0		484	0		484	0		484	0		484	0		484	0
	483.5	0		483.5	0		483.5	0		483.5	0		483.5	0		483.5	0		483.5	0		483.5	0		483.5	0			483.5	0		483.5	0.001		483.5	0		483.5	0		483.5	0		483.5	0		483.5	0
	483	0		483	0		483	0		483	0		483	0		483	0		483	0		483	0		483	0			483	0		483	0		483	0		483	0		483	0		483	0		483	0
	482.5	0		482.5	0		482.5	0		482.5	0		482.5	0		482.5	0		482.5	0		482.5	0		482.5	0			482.5	0		482.5	0		482.5	0		482.5	0		482.5	0		482.5	0		482.5	0
	482	0.001		482	0		482	0		482	0		482	0		482	0		482	0		482	0		482	0			482	0.001		482	0		482	0		482	0		482	0		482	0		482	0
	481.5	0.001		481.5	0		481.5	0		481.5	0		481.5	0		481.5	0		481.5	0		481.5	0		481.5	0			481.5	0.001		481.5	0		481.5	0		481.5	0		481.5	0		481.5	0		481.5	0
	481	0.001		481	0		481	0		481	0		481	0		481	0		481	0		481	0		481	0			481	0		481	0		481	0		481	0		481	0		481	0		481	0
	480.5	0		480.5	0		480.5	0		480.5	0		480.5	0		480.5	0		480.5	0		480.5	0		480.5	0			480.5	0		480.5	0		480.5	0		480.5	0		480.5	0		480.5	0		480.5	0
	480	0		480	0		480	0		480	0		480	0		480	0		480	0		480	0		480	0			480	0		480	0		480	0		480	0		480	0		480	0		480	0
	479.5	0		479.5	0		479.5	0		479.5	0		479.5	0		479.5	0		479.5	0		479.5	0		479.5	0			479.5	0		479.5	0		479.5	0		479.5	0		479.5	0		479.5	0		479.5	0
	479	0		479	0		479	0		479	0		479	0		479	0		479	0		479	0		479	0			479	0		479	0		479	0		479	0		479	0		479	0		479	0
	478.5	0		478.5	0		478.5	0		478.5	0		478.5	0		478.5	0		478.5	0		478.5	0		478.5	0			478.5	0		478.5	0		478.5	0		478.5	0		478.5	0		478.5	0		478.5	0
	478	0.001		478	0		478	0		478	0		478	0		478	0		478	0		478	0.001		478	0			478	0		478	0		478	0		478	0		478	0		478	0		478	0
	477.5	0		477.5	0		477.5	0		477.5	0		477.5	0		477.5	0		477.5	0		477.5	0		477.5	0			477.5	0		477.5	0		477.5	0		477.5	0		477.5	0		477.5	0		477.5	0
	477	0.001		477	0		477	0		477	0		477	0		477	0		477	0		477	0		477	0			477	0.001		477	0		477	0		477	0		477	0		477	0		477	0
	476.5	0.001		476.5	0		476.5	0		476.5	0		476.5	0		476.5	0		476.5	0		476.5	0		476.5	0			476.5	0.001		476.5	0		476.5	0		476.5	0		476.5	0		476.5	0		476.5	0
	476	0.001		476	0		476	0		476	0		476	0		476	0		476	0		476	0		476	0			476	0		476	0		476	0		476	0		476	0		476	0		476	0
	475.5	0		475.5	0		475.5	0		475.5	0		475.5	0		475.5	0.001		475.5	0		475.5	0		475.5	0			475.5	0.001		475.5	0		475.5	0		475.5	0		475.5	0		475.5	0		475.5	0
	475	0		475	0		475	0		475	0		475	0		475	0		475	0		475	0		475	0			475	0		475	0		475	0		475	0		475	0		475	0		475	0
	474.5	0.001		474.5	0		474.5	0		474.5	0		474.5	0		474.5	0		474.5	0		474.5	0		474.5	0			474.5	0.001		474.5	0		474.5	0		474.5	0		474.5	0		474.5	0		474.5	0
	474	0.001		474	0		474	0		474	0		474	0		474	0.001		474	0		474	0		474	0			474	0.001		474	0		474	0		474	0		474	0		474	0		474	0
	473.5	0		473.5	0		473.5	0		473.5	0		473.5	0		473.5	0		473.5	0		473.5	0		473.5	0			473.5	0		473.5	0		473.5	0		473.5	0		473.5	0		473.5	0		473.5	0
	473	0		473	0		473	0		473	0		473	0		473	0		473	0		473	0		473	0			473	0		473	0		473	0		473	0		473	0		473	0		473	0
	472.5	0		472.5	0		472.5	0		472.5	0		472.5	0		472.5	0		472.5	0		472.5	0		472.5	0			472.5	0		472.5	0		472.5	0		472.5	0		472.5	0		472.5	0		472.5	0
	472	0		472	0		472	0		472	0		472	0		472	0.001		472	0		472	0		472	0			472	0		472	0		472	0		472	0.001		472	0		472	0		472	0
	471.5	0		471.5	0		471.5	0		471.5	0		471.5	0		471.5	0.001		471.5	0		471.5	0		471.5	0			471.5	0.001		471.5	0		471.5	0		471.5	0.001		471.5	0		471.5	0		471.5	0
	471	0		471	0		471	0		471	0		471	0		471	0		471	0.001		471	0		471	0			471	0.001		471	0		471	0		471	0		471	0		471	0.001		471	0
	470.5	0		470.5	0		470.5	0		470.5	0		470.5	0		470.5	0.001		470.5	0.001		470.5	0		470.5	0			470.5	0		470.5	0		470.5	0		470.5	0.001		470.5	0		470.5	0		470.5	0
	470	0		470	0		470	0		470	0		470	0		470	0		470	0.001		470	0		470	0			470	0		470	0		470	0		470	0		470	0		470	0		470	0
	469.5	0		469.5	0		469.5	0		469.5	0.001		469.5	0		469.5	0		469.5	0		469.5	0		469.5	0			469.5	0.001		469.5	0		469.5	0		469.5	0		469.5	0		469.5	0		469.5	0
	469	0		469	0		469	0		469	0		469	0		469	0		469	0		469	0		469	0			469	0.001		469	0		469	0.001		469	0		469	0		469	0		469	0
	468.5	0		468.5	0		468.5	0		468.5	0		468.5	0		468.5	0		468.5	0		468.5	0		468.5	0			468.5	0.001		468.5	0		468.5	0		468.5	0		468.5	0		468.5	0		468.5	0
	468	0		468	0		468	0		468	0		468	0		468	0		468	0		468	0		468	0			468	0.001		468	0		468	0		468	0		468	0		468	0		468	0
	467.5	0		467.5	0		467.5	0		467.5	0		467.5	0		467.5	0		467.5	0		467.5	0		467.5	0			467.5	0.001		467.5	0		467.5	0		467.5	0		467.5	0		467.5	0		467.5	0
	467	0		467	0		467	0		467	0		467	0		467	0		467	0		467	0		467	0			467	0.001		467	0		467	0		467	0.001		467	0		467	0		467	0
	466.5	0		466.5	0		466.5	0		466.5	0		466.5	0		466.5	0		466.5	0		466.5	0		466.5	0			466.5	0.001		466.5	0		466.5	0		466.5	0		466.5	0		466.5	0		466.5	0
	466	0		466	0		466	0		466	0		466	0		466	0		466	0		466	0		466	0.001			466	0.001		466	0		466	0		466	0.001		466	0		466	0		466	0
	465.5	0		465.5	0		465.5	0		465.5	0		465.5	0		465.5	0.001		465.5	0		465.5	0		465.5	0			465.5	0.001		465.5	0		465.5	0		465.5	0.001		465.5	0.001		465.5	0		465.5	0
	465	0		465	0		465	0		465	0		465	0		465	0.001		465	0		465	0		465	0			465	0.001		465	0		465	0		465	0		465	0.001		465	0		465	0
	464.5	0.001		464.5	0		464.5	0		464.5	0		464.5	0		464.5	0		464.5	0		464.5	0		464.5	0			464.5	0.001		464.5	0.001		464.5	0		464.5	0		464.5	0.001		464.5	0		464.5	0
	464	0		464	0		464	0		464	0		464	0		464	0		464	0		464	0		464	0			464	0.001		464	0.001		464	0		464	0.001		464	0.001		464	0		464	0
	463.5	0		463.5	0		463.5	0		463.5	0		463.5	0		463.5	0		463.5	0		463.5	0		463.5	0			463.5	0.001		463.5	0		463.5	0.001		463.5	0.001		463.5	0.001		463.5	0		463.5	0
	463	0		463	0		463	0		463	0		463	0		463	0.001		463	0		463	0		463	0			463	0.001		463	0		463	0.001		463	0.001		463	0.001		463	0		463	0
	462.5	0		462.5	0		462.5	0		462.5	0		462.5	0		462.5	0.001		462.5	0		462.5	0		462.5	0			462.5	0.001		462.5	0		462.5	0		462.5	0.001		462.5	0.001		462.5	0		462.5	0
	462	0		462	0		462	0		462	0		462	0		462	0		462	0		462	0		462	0			462	0.001		462	0		462	0		462	0.001		462	0		462	0		462	0
	461.5	0		461.5	0		461.5	0		461.5	0		461.5	0		461.5	0		461.5	0		461.5	0		461.5	0			461.5	0.001		461.5	0		461.5	0.001		461.5	0		461.5	0		461.5	0		461.5	0
	461	0		461	0		461	0		461	0		461	0		461	0		461	0		461	0		461	0			461	0		461	0.001		461	0.001		461	0.001		461	0		461	0		461	0
	460.5	0		460.5	0		460.5	0		460.5	0		460.5	0		460.5	0		460.5	0		460.5	0		460.5	0			460.5	0		460.5	0		460.5	0		460.5	0		460.5	0		460.5	0		460.5	0.001
	460	0		460	0		460	0		460	0		460	0		460	0.001		460	0		460	0		460	0			460	0.001		460	0		460	0		460	0		460	0.001		460	0		460	0
	459.5	0		459.5	0		459.5	0		459.5	0		459.5	0		459.5	0.001		459.5	0		459.5	0		459.5	0			459.5	0.001		459.5	0.001		459.5	0		459.5	0		459.5	0.001		459.5	0.001		459.5	0
	459	0		459	0		459	0		459	0		459	0		459	0		459	0		459	0		459	0			459	0.001		459	0.001		459	0		459	0.001		459	0.001		459	0		459	0
	458.5	0		458.5	0		458.5	0		458.5	0		458.5	0		458.5	0		458.5	0		458.5	0		458.5	0			458.5	0.001		458.5	0		458.5	0		458.5	0.001		458.5	0.001		458.5	0		458.5	0
	458	0		458	0.001		458	0		458	0		458	0		458	0.001		458	0.001		458	0		458	0			458	0.001		458	0		458	0		458	0.001		458	0.001		458	0		458	0
	457.5	0		457.5	0		457.5	0		457.5	0		457.5	0		457.5	0		457.5	0		457.5	0		457.5	0			457.5	0		457.5	0.001		457.5	0		457.5	0.001		457.5	0.001		457.5	0		457.5	0
	457	0		457	0		457	0		457	0		457	0		457	0		457	0		457	0		457	0			457	0.001		457	0.001		457	0		457	0.001		457	0		457	0		457	0
	456.5	0.001		456.5	0		456.5	0		456.5	0		456.5	0		456.5	0		456.5	0.001		456.5	0		456.5	0			456.5	0		456.5	0		456.5	0		456.5	0.001		456.5	0		456.5	0		456.5	0
	456	0		456	0.001		456	0		456	0		456	0		456	0.001		456	0		456	0		456	0			456	0		456	0		456	0		456	0		456	0.001		456	0		456	0
	455.5	0		455.5	0.001		455.5	0		455.5	0		455.5	0		455.5	0.001		455.5	0		455.5	0		455.5	0.001			455.5	0.001		455.5	0.001		455.5	0		455.5	0.001		455.5	0		455.5	0.001		455.5	0
	455	0		455	0.001		455	0		455	0		455	0		455	0.001		455	0		455	0		455	0			455	0.001		455	0.001		455	0		455	0		455	0		455	0		455	0
	454.5	0		454.5	0.001		454.5	0		454.5	0		454.5	0		454.5	0.001		454.5	0		454.5	0		454.5	0			454.5	0.001		454.5	0		454.5	0		454.5	0.001		454.5	0.001		454.5	0.001		454.5	0
	454	0		454	0		454	0		454	0		454	0		454	0		454	0		454	0		454	0			454	0.001		454	0		454	0		454	0.001		454	0.001		454	0.001		454	0
	453.5	0		453.5	0		453.5	0		453.5	0		453.5	0		453.5	0		453.5	0		453.5	0		453.5	0			453.5	0.001		453.5	0		453.5	0		453.5	0.001		453.5	0		453.5	0		453.5	0
	453	0		453	0		453	0		453	0		453	0		453	0		453	0		453	0		453	0			453	0		453	0		453	0		453	0.001		453	0.001		453	0.001		453	0
	452.5	0		452.5	0.001		452.5	0		452.5	0		452.5	0		452.5	0		452.5	0		452.5	0		452.5	0			452.5	0		452.5	0		452.5	0		452.5	0.001		452.5	0.001		452.5	0.001		452.5	0.001
	452	0		452	0.001		452	0		452	0		452	0		452	0.001		452	0		452	0		452	0			452	0		452	0		452	0		452	0.001		452	0		452	0.001		452	0
	451.5	0		451.5	0		451.5	0		451.5	0		451.5	0		451.5	0.001		451.5	0		451.5	0		451.5	0			451.5	0		451.5	0		451.5	0.001		451.5	0.001		451.5	0.001		451.5	0.001		451.5	0.001
	451	0		451	0		451	0		451	0		451	0.001		451	0.001		451	0		451	0		451	0			451	0		451	0.001		451	0.001		451	0.001		451	0.001		451	0.001		451	0
	450.5	0		450.5	0		450.5	0		450.5	0		450.5	0		450.5	0.001		450.5	0		450.5	0		450.5	0			450.5	0		450.5	0.001		450.5	0.001		450.5	0.001		450.5	0.001		450.5	0.001		450.5	0
	450	0		450	0.001		450	0		450	0		450	0		450	0.001		450	0		450	0		450	0			450	0		450	0.001		450	0.001		450	0.001		450	0.001		450	0.001		450	0
	449.5	0		449.5	0.001		449.5	0		449.5	0		449.5	0		449.5	0.001		449.5	0		449.5	0		449.5	0			449.5	0.001		449.5	0.001		449.5	0.001		449.5	0.001		449.5	0.001		449.5	0.001		449.5	0
	449	0		449	0.001		449	0		449	0		449	0		449	0.001		449	0		449	0		449	0			449	0.001		449	0.001		449	0.001		449	0.001		449	0.001		449	0		449	0
	448.5	0		448.5	0.001		448.5	0		448.5	0		448.5	0.001		448.5	0.001		448.5	0		448.5	0		448.5	0			448.5	0.001		448.5	0.001		448.5	0.001		448.5	0.001		448.5	0.001		448.5	0		448.5	0.001
	448	0		448	0.001		448	0		448	0		448	0.001		448	0.001		448	0		448	0		448	0			448	0.001		448	0.001		448	0.001		448	0.001		448	0.001		448	0		448	0.001
	447.5	0		447.5	0.001		447.5	0		447.5	0		447.5	0.001		447.5	0		447.5	0		447.5	0		447.5	0			447.5	0.001		447.5	0.001		447.5	0.001		447.5	0.001		447.5	0.001		447.5	0		447.5	0.001
	447	0		447	0.001		447	0		447	0.001		447	0		447	0		447	0		447	0		447	0			447	0.001		447	0.001		447	0		447	0.001		447	0.001		447	0		447	0.001
	446.5	0.001		446.5	0.001		446.5	0		446.5	0		446.5	0		446.5	0.001		446.5	0		446.5	0		446.5	0			446.5	0.001		446.5	0.001		446.5	0		446.5	0.001		446.5	0.001		446.5	0		446.5	0.001
	446	0.001		446	0		446	0		446	0		446	0		446	0.001		446	0.001		446	0		446	0			446	0.001		446	0.001		446	0.001		446	0.001		446	0.001		446	0		446	0.001
	445.5	0		445.5	0		445.5	0		445.5	0		445.5	0		445.5	0.001		445.5	0.001		445.5	0		445.5	0			445.5	0.001		445.5	0.001		445.5	0.001		445.5	0.001		445.5	0.001		445.5	0		445.5	0.001
	445	0		445	0		445	0		445	0		445	0		445	0.001		445	0.001		445	0		445	0			445	0		445	0.001		445	0		445	0.001		445	0.001		445	0.001		445	0.001
	444.5	0		444.5	0		444.5	0		444.5	0.001		444.5	0.001		444.5	0.001		444.5	0.001		444.5	0		444.5	0			444.5	0		444.5	0.001		444.5	0		444.5	0.001		444.5	0.001		444.5	0.001		444.5	0.001
	444	0		444	0		444	0		444	0.001		444	0.001		444	0.001		444	0.001		444	0		444	0			444	0.001		444	0.001		444	0		444	0.001		444	0.001		444	0.001		444	0
	443.5	0		443.5	0		443.5	0		443.5	0.001		443.5	0		443.5	0.001		443.5	0.001		443.5	0		443.5	0			443.5	0.001		443.5	0.001		443.5	0.001		443.5	0.001		443.5	0.001		443.5	0.001		443.5	0
	443	0		443	0.001		443	0		443	0		443	0		443	0.001		443	0		443	0		443	0			443	0.001		443	0.001		443	0.001		443	0.001		443	0.001		443	0.001		443	0.001
	442.5	0		442.5	0		442.5	0		442.5	0		442.5	0.001		442.5	0.001		442.5	0.001		442.5	0		442.5	0			442.5	0		442.5	0.001		442.5	0.001		442.5	0.001		442.5	0.001		442.5	0.001		442.5	0.001
	442	0		442	0.001		442	0		442	0		442	0.001		442	0.001		442	0.001		442	0		442	0			442	0		442	0.001		442	0.001		442	0.001		442	0.001		442	0.001		442	0.001
	441.5	0		441.5	0.001		441.5	0		441.5	0		441.5	0.001		441.5	0.001		441.5	0.001		441.5	0		441.5	0			441.5	0		441.5	0.001		441.5	0.001		441.5	0.001		441.5	0.001		441.5	0.001		441.5	0.001
	441	0		441	0.001		441	0		441	0		441	0		441	0.001		441	0.001		441	0		441	0			441	0.001		441	0.001		441	0		441	0.001		441	0.001		441	0.001		441	0.001
	440.5	0		440.5	0		440.5	0		440.5	0		440.5	0		440.5	0.001		440.5	0		440.5	0		440.5	0			440.5	0.001		440.5	0.001		440.5	0.001		440.5	0.001		440.5	0.001		440.5	0.001		440.5	0.001
	440	0		440	0.001		440	0		440	0		440	0.001		440	0.001		440	0		440	0		440	0			440	0.001		440	0.001		440	0.001		440	0.001		440	0.001		440	0.001		440	0.001
	439.5	0		439.5	0		439.5	0		439.5	0		439.5	0.001		439.5	0.001		439.5	0		439.5	0		439.5	0			439.5	0.001		439.5	0		439.5	0.001		439.5	0.001		439.5	0.001		439.5	0.001		439.5	0.001
	439	0		439	0.001		439	0		439	0		439	0.001		439	0.001		439	0.001		439	0		439	0.001			439	0.001		439	0		439	0.001		439	0.001		439	0.001		439	0.001		439	0.001
	438.5	0		438.5	0		438.5	0		438.5	0		438.5	0.001		438.5	0.001		438.5	0		438.5	0		438.5	0			438.5	0.001		438.5	0.001		438.5	0.001		438.5	0.001		438.5	0.001		438.5	0.001		438.5	0.001
	438	0		438	0		438	0		438	0		438	0.001		438	0.001		438	0		438	0		438	0			438	0		438	0.001		438	0.001		438	0.001		438	0.001		438	0.001		438	0.001
	437.5	0		437.5	0		437.5	0		437.5	0		437.5	0.001		437.5	0.001		437.5	0		437.5	0		437.5	0			437.5	0.001		437.5	0.001		437.5	0.001		437.5	0.001		437.5	0.001		437.5	0.001		437.5	0
	437	0		437	0		437	0		437	0		437	0.001		437	0.001		437	0		437	0		437	0			437	0.001		437	0.001		437	0.001		437	0.001		437	0.001		437	0.001		437	0
	436.5	0		436.5	0		436.5	0		436.5	0		436.5	0.001		436.5	0.001		436.5	0.001		436.5	0		436.5	0			436.5	0.001		436.5	0.001		436.5	0.001		436.5	0.001		436.5	0.001		436.5	0.001		436.5	0.001
	436	0		436	0		436	0		436	0		436	0.001		436	0.001		436	0.001		436	0		436	0.001			436	0		436	0.001		436	0.001		436	0.001		436	0.001		436	0.001		436	0.001
	435.5	0		435.5	0.001		435.5	0		435.5	0.001		435.5	0.001		435.5	0.001		435.5	0		435.5	0		435.5	0			435.5	0.001		435.5	0.001		435.5	0.001		435.5	0.001		435.5	0.001		435.5	0.001		435.5	0.001
	435	0		435	0		435	0		435	0		435	0		435	0.001		435	0		435	0		435	0			435	0.001		435	0.001		435	0.001		435	0.002		435	0.001		435	0.001		435	0.001
	434.5	0		434.5	0.001		434.5	0		434.5	0		434.5	0.001		434.5	0.001		434.5	0.001		434.5	0		434.5	0			434.5	0.001		434.5	0.001		434.5	0.001		434.5	0.002		434.5	0.001		434.5	0.001		434.5	0.001
	434	0		434	0.001		434	0		434	0		434	0.001		434	0.001		434	0.001		434	0.001		434	0			434	0.001		434	0.001		434	0.001		434	0.001		434	0.001		434	0.001		434	0.001
	433.5	0		433.5	0		433.5	0		433.5	0		433.5	0.001		433.5	0.001		433.5	0.001		433.5	0.001		433.5	0			433.5	0.001		433.5	0.001		433.5	0.001		433.5	0.001		433.5	0.001		433.5	0.001		433.5	0.001
	433	0.001		433	0.001		433	0		433	0		433	0.001		433	0.001		433	0.001		433	0.001		433	0.001			433	0.001		433	0.001		433	0.001		433	0.001		433	0.001		433	0.001		433	0.001
	432.5	0.001		432.5	0.001		432.5	0.001		432.5	0		432.5	0		432.5	0.001		432.5	0.001		432.5	0.001		432.5	0.001			432.5	0.001		432.5	0.001		432.5	0.001		432.5	0.001		432.5	0.001		432.5	0.001		432.5	0.001
	432	0		432	0.001		432	0		432	0.001		432	0		432	0.001		432	0		432	0.001		432	0.001			432	0.001		432	0.001		432	0.001		432	0.001		432	0.001		432	0.001		432	0.001
	431.5	0		431.5	0.001		431.5	0		431.5	0.001		431.5	0.001		431.5	0.001		431.5	0		431.5	0.001		431.5	0.001			431.5	0.001		431.5	0.001		431.5	0.001		431.5	0.001		431.5	0.001		431.5	0.001		431.5	0.001
	431	0		431	0.001		431	0.001		431	0		431	0.001		431	0.001		431	0.001		431	0.001		431	0.001			431	0.001		431	0.001		431	0.001		431	0.001		431	0.001		431	0.001		431	0.001
	430.5	0		430.5	0.001		430.5	0.001		430.5	0		430.5	0.001		430.5	0.001		430.5	0.001		430.5	0.001		430.5	0.001			430.5	0.001		430.5	0.001		430.5	0.001		430.5	0.001		430.5	0.001		430.5	0.001		430.5	0.001
	430	0		430	0.001		430	0.001		430	0		430	0.001		430	0.001		430	0.001		430	0.001		430	0.001			430	0.001		430	0.001		430	0.001		430	0.001		430	0.001		430	0.001		430	0.001
	429.5	0		429.5	0.001		429.5	0.001		429.5	0		429.5	0.001		429.5	0.001		429.5	0.001		429.5	0		429.5	0.001			429.5	0.001		429.5	0.001		429.5	0.001		429.5	0.001		429.5	0.001		429.5	0.001		429.5	0.001
	429	0.001		429	0.001		429	0.001		429	0		429	0.001		429	0.001		429	0.001		429	0.001		429	0.001			429	0.001		429	0.001		429	0.001		429	0.001		429	0.001		429	0.001		429	0.001
	428.5	0		428.5	0.001		428.5	0		428.5	0		428.5	0		428.5	0.001		428.5	0		428.5	0.001		428.5	0.001			428.5	0.001		428.5	0.001		428.5	0.001		428.5	0.001		428.5	0.001		428.5	0.001		428.5	0.001
	428	0		428	0		428	0		428	0		428	0		428	0.001		428	0.001		428	0.001		428	0.001			428	0.001		428	0.001		428	0.001		428	0.001		428	0.001		428	0.001		428	0.001
	427.5	0		427.5	0		427.5	0		427.5	0		427.5	0		427.5	0.001		427.5	0.001		427.5	0.001		427.5	0			427.5	0.001		427.5	0.001		427.5	0.001		427.5	0.001		427.5	0.001		427.5	0.001		427.5	0.001
	427	0		427	0		427	0.001		427	0.001		427	0.001		427	0.001		427	0.001		427	0		427	0.001			427	0.001		427	0.001		427	0.001		427	0.001		427	0.001		427	0.001		427	0.001
	426.5	0		426.5	0		426.5	0.001		426.5	0.001		426.5	0.001		426.5	0.001		426.5	0.001		426.5	0.001		426.5	0.001			426.5	0.001		426.5	0.001		426.5	0.001		426.5	0.001		426.5	0.001		426.5	0.001		426.5	0.001
	426	0.001		426	0		426	0.001		426	0.001		426	0.001		426	0.002		426	0.001		426	0.001		426	0.001			426	0.001		426	0.001		426	0.001		426	0.001		426	0.001		426	0.001		426	0.001
	425.5	0		425.5	0		425.5	0		425.5	0.001		425.5	0		425.5	0.002		425.5	0.001		425.5	0.001		425.5	0.001			425.5	0.001		425.5	0.001		425.5	0.001		425.5	0.001		425.5	0.001		425.5	0.001		425.5	0
	425	0		425	0		425	0		425	0.001		425	0.001		425	0.002		425	0.001		425	0.001		425	0.001			425	0.001		425	0.001		425	0.001		425	0.001		425	0.001		425	0.001		425	0
	424.5	0		424.5	0.001		424.5	0		424.5	0.001		424.5	0.001		424.5	0.002		424.5	0.001		424.5	0.001		424.5	0.001			424.5	0.001		424.5	0.001		424.5	0.001		424.5	0.001		424.5	0.001		424.5	0.001		424.5	0.001
	424	0		424	0		424	0		424	0.001		424	0.001		424	0.001		424	0.001		424	0.001		424	0.001			424	0.001		424	0.001		424	0		424	0.001		424	0.001		424	0.001		424	0.001
	423.5	0		423.5	0		423.5	0		423.5	0.001		423.5	0.001		423.5	0.002		423.5	0.001		423.5	0.001		423.5	0.001			423.5	0.001		423.5	0.001		423.5	0.001		423.5	0.002		423.5	0.001		423.5	0.001		423.5	0.001
	423	0		423	0		423	0		423	0.001		423	0.001		423	0.002		423	0.001		423	0.001		423	0.001			423	0.001		423	0.001		423	0.001		423	0.001		423	0.002		423	0.001		423	0.001
	422.5	0.001		422.5	0.001		422.5	0.001		422.5	0.001		422.5	0.001		422.5	0.002		422.5	0.001		422.5	0.001		422.5	0.001			422.5	0.001		422.5	0.001		422.5	0.001		422.5	0.001		422.5	0.001		422.5	0.001		422.5	0.001
	422	0.001		422	0		422	0.001		422	0.001		422	0.001		422	0.002		422	0.001		422	0.001		422	0.001			422	0.001		422	0.001		422	0.001		422	0.001		422	0.002		422	0.001		422	0.001
	421.5	0.001		421.5	0.001		421.5	0.001		421.5	0.001		421.5	0.001		421.5	0.002		421.5	0.001		421.5	0.001		421.5	0.001			421.5	0.001		421.5	0.001		421.5	0.001		421.5	0.002		421.5	0.001		421.5	0.002		421.5	0.001
	421	0.001		421	0.001		421	0.001		421	0.001		421	0.001		421	0.002		421	0.001		421	0.001		421	0.001			421	0.001		421	0.001		421	0.001		421	0.002		421	0.002		421	0.002		421	0.001
	420.5	0.001		420.5	0.001		420.5	0.001		420.5	0.001		420.5	0.002		420.5	0.002		420.5	0.001		420.5	0.001		420.5	0.001			420.5	0.001		420.5	0.001		420.5	0.001		420.5	0.002		420.5	0.002		420.5	0.001		420.5	0.001
	420	0		420	0.001		420	0.001		420	0.001		420	0.001		420	0.002		420	0.001		420	0.001		420	0.001			420	0.001		420	0.002		420	0.001		420	0.001		420	0.001		420	0.001		420	0.001
	419.5	0.001		419.5	0.001		419.5	0.001		419.5	0.001		419.5	0.001		419.5	0.002		419.5	0.001		419.5	0.002		419.5	0.001			419.5	0.001		419.5	0.002		419.5	0.001		419.5	0.001		419.5	0.002		419.5	0.001		419.5	0.001
	419	0		419	0.001		419	0.001		419	0.001		419	0.001		419	0.002		419	0.002		419	0.001		419	0.001			419	0.001		419	0.001		419	0.001		419	0.002		419	0.001		419	0.001		419	0.001
	418.5	0		418.5	0		418.5	0.001		418.5	0.001		418.5	0.001		418.5	0.002		418.5	0.002		418.5	0.001		418.5	0.001			418.5	0.001		418.5	0.001		418.5	0.001		418.5	0.002		418.5	0.002		418.5	0.002		418.5	0.001
	418	0.001		418	0.001		418	0.001		418	0.001		418	0.001		418	0.002		418	0.001		418	0.001		418	0.001			418	0.001		418	0.001		418	0.001		418	0.002		418	0.002		418	0.002		418	0.001
	417.5	0.001		417.5	0.001		417.5	0.001		417.5	0.001		417.5	0.001		417.5	0.002		417.5	0.002		417.5	0.002		417.5	0.001			417.5	0.002		417.5	0.001		417.5	0.001		417.5	0.002		417.5	0.002		417.5	0.002		417.5	0.001
	417	0		417	0.001		417	0.001		417	0.001		417	0.001		417	0.002		417	0.002		417	0.002		417	0.002			417	0.002		417	0.001		417	0.001		417	0.002		417	0.002		417	0.002		417	0.001
	416.5	0		416.5	0		416.5	0		416.5	0		416.5	0		416.5	0.001		416.5	0.001		416.5	0.001		416.5	0.001			416.5	0.001		416.5	0.001		416.5	0		416.5	0.001		416.5	0.001		416.5	0.001		416.5	0
	416	0		416	0		416	0		416	0		416	0.001		416	0.002		416	0.001		416	0.002		416	0.001			416	0.001		416	0.001		416	0.001		416	0.001		416	0.001		416	0.001		416	0.001
	415.5	0		415.5	0.001		415.5	0.001		415.5	0.001		415.5	0.002		415.5	0.002		415.5	0.002		415.5	0.002		415.5	0.002			415.5	0.001		415.5	0.001		415.5	0.002		415.5	0.002		415.5	0.002		415.5	0.001		415.5	0.001
	415	0		415	0.001		415	0.001		415	0.001		415	0.002		415	0.002		415	0.002		415	0.002		415	0.002			415	0.001		415	0.002		415	0.002		415	0.002		415	0.002		415	0.001		415	0.001
	414.5	0		414.5	0.001		414.5	0.001		414.5	0.001		414.5	0.002		414.5	0.002		414.5	0.002		414.5	0.002		414.5	0.002			414.5	0.001		414.5	0.002		414.5	0.001		414.5	0.002		414.5	0.002		414.5	0.002		414.5	0.001
	414	0.001		414	0.001		414	0.001		414	0.002		414	0.002		414	0.003		414	0.003		414	0.002		414	0.002			414	0.001		414	0.002		414	0.001		414	0.002		414	0.002		414	0.002		414	0.001
	413.5	0.001		413.5	0.001		413.5	0.001		413.5	0.002		413.5	0.002		413.5	0.003		413.5	0.002		413.5	0.002		413.5	0.002			413.5	0.002		413.5	0.002		413.5	0.001		413.5	0.002		413.5	0.002		413.5	0.002		413.5	0.001
	413	0		413	0.001		413	0.001		413	0.001		413	0.002		413	0.003		413	0.002		413	0.002		413	0.002			413	0.002		413	0.001		413	0.002		413	0.002		413	0.002		413	0.002		413	0.001
	412.5	0		412.5	0.001		412.5	0.001		412.5	0.001		412.5	0.002		412.5	0.003		412.5	0.002		412.5	0.002		412.5	0.002			412.5	0.001		412.5	0.002		412.5	0.002		412.5	0.002		412.5	0.002		412.5	0.001		412.5	0.001
	412	0.001		412	0.001		412	0.001		412	0.001		412	0.002		412	0.003		412	0.003		412	0.003		412	0.003			412	0.001		412	0.001		412	0.002		412	0.002		412	0.002		412	0.001		412	0.001
	411.5	0.001		411.5	0.001		411.5	0.001		411.5	0.002		411.5	0.002		411.5	0.003		411.5	0.003		411.5	0.003		411.5	0.003			411.5	0.001		411.5	0.002		411.5	0.002		411.5	0.002		411.5	0.002		411.5	0.001		411.5	0.001
	411	0.001		411	0.001		411	0.001		411	0.002		411	0.002		411	0.003		411	0.003		411	0.003		411	0.003			411	0.001		411	0.002		411	0.002		411	0.002		411	0.002		411	0.001		411	0.001
	410.5	0.001		410.5	0.001		410.5	0.001		410.5	0.002		410.5	0.002		410.5	0.003		410.5	0.003		410.5	0.003		410.5	0.003			410.5	0.001		410.5	0.002		410.5	0.002		410.5	0.002		410.5	0.002		410.5	0.001		410.5	0.001
	410	0.001		410	0.001		410	0.002		410	0.002		410	0.002		410	0.003		410	0.003		410	0.003		410	0.004			410	0.002		410	0.002		410	0.002		410	0.002		410	0.002		410	0.001		410	0.001
	409.5	0.001		409.5	0.001		409.5	0.001		409.5	0.002		409.5	0.002		409.5	0.003		409.5	0.003		409.5	0.003		409.5	0.004			409.5	0.002		409.5	0.002		409.5	0.002		409.5	0.002		409.5	0.002		409.5	0.001		409.5	0.001
	409	0.001		409	0.001		409	0.001		409	0.002		409	0.002		409	0.004		409	0.003		409	0.004		409	0.004			409	0.002		409	0.002		409	0.002		409	0.002		409	0.002		409	0.002		409	0.002
	408.5	0.001		408.5	0.001		408.5	0.001		408.5	0.002		408.5	0.003		408.5	0.004		408.5	0.003		408.5	0.004		408.5	0.004			408.5	0.001		408.5	0.002		408.5	0.001		408.5	0.002		408.5	0.002		408.5	0.002		408.5	0.001
	408	0.001		408	0.001		408	0.002		408	0.002		408	0.003		408	0.004		408	0.003		408	0.004		408	0.004			408	0.001		408	0.002		408	0.001		408	0.002		408	0.002		408	0.002		408	0.001
	407.5	0.001		407.5	0.001		407.5	0.002		407.5	0.002		407.5	0.003		407.5	0.004		407.5	0.004		407.5	0.004		407.5	0.004			407.5	0.001		407.5	0.002		407.5	0.002		407.5	0.002		407.5	0.002		407.5	0.002		407.5	0.001
	407	0.001		407	0.001		407	0.002		407	0.002		407	0.003		407	0.004		407	0.004		407	0.004		407	0.005			407	0.002		407	0.002		407	0.002		407	0.002		407	0.002		407	0.002		407	0.001
	406.5	0.001		406.5	0.001		406.5	0.002		406.5	0.002		406.5	0.003		406.5	0.004		406.5	0.004		406.5	0.005		406.5	0.005			406.5	0.002		406.5	0.002		406.5	0.002		406.5	0.002		406.5	0.002		406.5	0.002		406.5	0.001
	406	0.001		406	0.001		406	0.002		406	0.003		406	0.003		406	0.005		406	0.004		406	0.005		406	0.005			406	0.002		406	0.002		406	0.002		406	0.002		406	0.002		406	0.002		406	0.002
	405.5	0.001		405.5	0.001		405.5	0.002		405.5	0.003		405.5	0.004		405.5	0.005		405.5	0.005		405.5	0.005		405.5	0.005			405.5	0.002		405.5	0.002		405.5	0.002		405.5	0.002		405.5	0.002		405.5	0.002		405.5	0.002
	405	0.001		405	0.001		405	0.002		405	0.003		405	0.004		405	0.005		405	0.005		405	0.006		405	0.006			405	0.002		405	0.002		405	0.002		405	0.002		405	0.002		405	0.002		405	0.002
	404.5	0.001		404.5	0.001		404.5	0.002		404.5	0.003		404.5	0.004		404.5	0.005		404.5	0.005		404.5	0.006		404.5	0.006			404.5	0.002		404.5	0.002		404.5	0.002		404.5	0.002		404.5	0.002		404.5	0.002		404.5	0.002
	404	0.001		404	0.001		404	0.002		404	0.003		404	0.004		404	0.006		404	0.005		404	0.006		404	0.006			404	0.002		404	0.002		404	0.002		404	0.002		404	0.002		404	0.002		404	0.002
	403.5	0.001		403.5	0.001		403.5	0.002		403.5	0.004		403.5	0.004		403.5	0.006		403.5	0.006		403.5	0.006		403.5	0.007			403.5	0.002		403.5	0.002		403.5	0.002		403.5	0.002		403.5	0.002		403.5	0.002		403.5	0.002
	403	0.001		403	0.001		403	0.002		403	0.004		403	0.005		403	0.006		403	0.006		403	0.007		403	0.007			403	0.002		403	0.002		403	0.002		403	0.003		403	0.002		403	0.002		403	0.002
	402.5	0.001		402.5	0.001		402.5	0.002		402.5	0.004		402.5	0.005		402.5	0.007		402.5	0.006		402.5	0.007		402.5	0.007			402.5	0.002		402.5	0.002		402.5	0.002		402.5	0.003		402.5	0.002		402.5	0.002		402.5	0.002
	402	0.001		402	0.001		402	0.003		402	0.005		402	0.005		402	0.006		402	0.007		402	0.008		402	0.008			402	0.002		402	0.002		402	0.002		402	0.002		402	0.002		402	0.002		402	0.002
	401.5	0.001		401.5	0.001		401.5	0.002		401.5	0.004		401.5	0.005		401.5	0.007		401.5	0.007		401.5	0.008		401.5	0.008			401.5	0.002		401.5	0.002		401.5	0.002		401.5	0.002		401.5	0.002		401.5	0.002		401.5	0.002
	401	0.001		401	0.002		401	0.002		401	0.004		401	0.005		401	0.007		401	0.007		401	0.008		401	0.009			401	0.002		401	0.002		401	0.002		401	0.003		401	0.002		401	0.002		401	0.002
	400.5	0.001		400.5	0.002		400.5	0.003		400.5	0.004		400.5	0.005		400.5	0.007		400.5	0.008		400.5	0.009		400.5	0.009			400.5	0.002		400.5	0.002		400.5	0.002		400.5	0.002		400.5	0.002		400.5	0.002		400.5	0.002
	400	0.001		400	0.002		400	0.003		400	0.004		400	0.006		400	0.008		400	0.008		400	0.009		400	0.009			400	0.002		400	0.002		400	0.002		400	0.002		400	0.002		400	0.003		400	0.002
	399.5	0.001		399.5	0.002		399.5	0.003		399.5	0.005		399.5	0.006		399.5	0.008		399.5	0.008		399.5	0.009		399.5	0.01			399.5	0.002		399.5	0.003		399.5	0.002		399.5	0.003		399.5	0.002		399.5	0.003		399.5	0.002
	399	0.001		399	0.002		399	0.003		399	0.005		399	0.007		399	0.009		399	0.009		399	0.01		399	0.011			399	0.002		399	0.002		399	0.002		399	0.003		399	0.002		399	0.002		399	0.002
	398.5	0.002		398.5	0.002		398.5	0.003		398.5	0.005		398.5	0.007		398.5	0.009		398.5	0.009		398.5	0.011		398.5	0.011			398.5	0.002		398.5	0.002		398.5	0.002		398.5	0.003		398.5	0.002		398.5	0.003		398.5	0.002
	398	0.002		398	0.002		398	0.003		398	0.006		398	0.007		398	0.009		398	0.01		398	0.011		398	0.012			398	0.002		398	0.002		398	0.002		398	0.003		398	0.003		398	0.002		398	0.002
	397.5	0.002		397.5	0.002		397.5	0.004		397.5	0.006		397.5	0.007		397.5	0.009		397.5	0.01		397.5	0.012		397.5	0.012			397.5	0.002		397.5	0.002		397.5	0.002		397.5	0.003		397.5	0.002		397.5	0.002		397.5	0.002
	397	0.002		397	0.002		397	0.004		397	0.006		397	0.008		397	0.01		397	0.011		397	0.012		397	0.013			397	0.002		397	0.002		397	0.003		397	0.003		397	0.003		397	0.003		397	0.003
	396.5	0.002		396.5	0.002		396.5	0.004		396.5	0.007		396.5	0.008		396.5	0.011		396.5	0.012		396.5	0.013		396.5	0.013			396.5	0.002		396.5	0.003		396.5	0.002		396.5	0.004		396.5	0.003		396.5	0.003		396.5	0.003
	396	0.002		396	0.002		396	0.004		396	0.007		396	0.009		396	0.011		396	0.012		396	0.014		396	0.014			396	0.002		396	0.003		396	0.002		396	0.004		396	0.003		396	0.003		396	0.003
	395.5	0.002		395.5	0.002		395.5	0.004		395.5	0.008		395.5	0.009		395.5	0.012		395.5	0.013		395.5	0.014		395.5	0.015			395.5	0.003		395.5	0.003		395.5	0.003		395.5	0.004		395.5	0.003		395.5	0.003		395.5	0.003
	395	0.002		395	0.002		395	0.005		395	0.008		395	0.01		395	0.012		395	0.014		395	0.015		395	0.016			395	0.002		395	0.003		395	0.003		395	0.004		395	0.003		395	0.003		395	0.003
	394.5	0.002		394.5	0.002		394.5	0.005		394.5	0.008		394.5	0.01		394.5	0.013		394.5	0.014		394.5	0.016		394.5	0.016			394.5	0.003		394.5	0.003		394.5	0.003		394.5	0.003		394.5	0.003		394.5	0.003		394.5	0.003
	394	0.002		394	0.003		394	0.005		394	0.008		394	0.01		394	0.014		394	0.015		394	0.017		394	0.018			394	0.003		394	0.003		394	0.003		394	0.003		394	0.003		394	0.004		394	0.003
	393.5	0.003		393.5	0.003		393.5	0.005		393.5	0.009		393.5	0.011		393.5	0.014		393.5	0.016		393.5	0.018		393.5	0.018			393.5	0.003		393.5	0.003		393.5	0.003		393.5	0.004		393.5	0.003		393.5	0.004		393.5	0.003
	393	0.002		393	0.003		393	0.006		393	0.009		393	0.011		393	0.015		393	0.016		393	0.019		393	0.019			393	0.003		393	0.003		393	0.004		393	0.004		393	0.003		393	0.004		393	0.003
	392.5	0.002		392.5	0.003		392.5	0.006		392.5	0.009		392.5	0.012		392.5	0.016		392.5	0.017		392.5	0.019		392.5	0.02			392.5	0.003		392.5	0.004		392.5	0.004		392.5	0.004		392.5	0.004		392.5	0.004		392.5	0.003
	392	0.002		392	0.003		392	0.006		392	0.01		392	0.013		392	0.016		392	0.018		392	0.021		392	0.021			392	0.004		392	0.004		392	0.003		392	0.004		392	0.004		392	0.004		392	0.004
	391.5	0.002		391.5	0.003		391.5	0.006		391.5	0.01		391.5	0.013		391.5	0.017		391.5	0.018		391.5	0.021		391.5	0.022			391.5	0.004		391.5	0.004		391.5	0.003		391.5	0.004		391.5	0.004		391.5	0.004		391.5	0.003
	391	0.003		391	0.004		391	0.006		391	0.01		391	0.014		391	0.018		391	0.019		391	0.022		391	0.023			391	0.004		391	0.003		391	0.004		391	0.004		391	0.004		391	0.004		391	0.004
	390.5	0.003		390.5	0.003		390.5	0.006		390.5	0.011		390.5	0.014		390.5	0.018		390.5	0.02		390.5	0.023		390.5	0.024			390.5	0.003		390.5	0.004		390.5	0.004		390.5	0.004		390.5	0.004		390.5	0.004		390.5	0.004
	390	0.003		390	0.004		390	0.007		390	0.012		390	0.015		390	0.02		390	0.021		390	0.024		390	0.025			390	0.004		390	0.004		390	0.004		390	0.004		390	0.005		390	0.004		390	0.004
	389.5	0.003		389.5	0.004		389.5	0.007		389.5	0.013		389.5	0.016		389.5	0.02		389.5	0.022		389.5	0.026		389.5	0.026			389.5	0.004		389.5	0.004		389.5	0.004		389.5	0.005		389.5	0.004		389.5	0.004		389.5	0.004
	389	0.003		389	0.004		389	0.007		389	0.013		389	0.017		389	0.022		389	0.023		389	0.027		389	0.027			389	0.004		389	0.004		389	0.004		389	0.005		389	0.004		389	0.004		389	0.004
	388.5	0.003		388.5	0.004		388.5	0.008		388.5	0.014		388.5	0.017		388.5	0.023		388.5	0.024		388.5	0.028		388.5	0.029			388.5	0.004		388.5	0.004		388.5	0.004		388.5	0.005		388.5	0.004		388.5	0.005		388.5	0.004
	388	0.003		388	0.004		388	0.008		388	0.014		388	0.018		388	0.023		388	0.026		388	0.03		388	0.031			388	0.004		388	0.004		388	0.004		388	0.005		388	0.004		388	0.005		388	0.004
	387.5	0.003		387.5	0.004		387.5	0.009		387.5	0.015		387.5	0.019		387.5	0.024		387.5	0.027		387.5	0.031		387.5	0.032			387.5	0.004		387.5	0.004		387.5	0.004		387.5	0.005		387.5	0.005		387.5	0.005		387.5	0.004
	387	0.004		387	0.005		387	0.009		387	0.015		387	0.02		387	0.025		387	0.028		387	0.033		387	0.034			387	0.004		387	0.005		387	0.005		387	0.005		387	0.005		387	0.005		387	0.005
	386.5	0.004		386.5	0.005		386.5	0.009		386.5	0.016		386.5	0.021		386.5	0.026		386.5	0.029		386.5	0.034		386.5	0.035			386.5	0.005		386.5	0.005		386.5	0.005		386.5	0.005		386.5	0.005		386.5	0.005		386.5	0.004
	386	0.004		386	0.005		386	0.01		386	0.017		386	0.022		386	0.027		386	0.03		386	0.036		386	0.036			386	0.005		386	0.005		386	0.005		386	0.005		386	0.006		386	0.005		386	0.005
	385.5	0.004		385.5	0.005		385.5	0.01		385.5	0.018		385.5	0.023		385.5	0.028		385.5	0.032		385.5	0.037		385.5	0.038			385.5	0.005		385.5	0.005		385.5	0.005		385.5	0.005		385.5	0.006		385.5	0.005		385.5	0.005
	385	0.005		385	0.005		385	0.011		385	0.018		385	0.024		385	0.03		385	0.034		385	0.038		385	0.04			385	0.005		385	0.006		385	0.005		385	0.005		385	0.006		385	0.005		385	0.005
	384.5	0.005		384.5	0.006		384.5	0.011		384.5	0.02		384.5	0.025		384.5	0.031		384.5	0.035		384.5	0.04		384.5	0.041			384.5	0.005		384.5	0.006		384.5	0.006		384.5	0.006		384.5	0.006		384.5	0.006		384.5	0.005
	384	0.005		384	0.006		384	0.012		384	0.02		384	0.025		384	0.032		384	0.036		384	0.042		384	0.043			384	0.005		384	0.005		384	0.006		384	0.006		384	0.006		384	0.005		384	0.006
	383.5	0.005		383.5	0.007		383.5	0.013		383.5	0.022		383.5	0.027		383.5	0.034		383.5	0.038		383.5	0.045		383.5	0.046			383.5	0.006		383.5	0.006		383.5	0.007		383.5	0.007		383.5	0.007		383.5	0.006		383.5	0.006
	383	0.005		383	0.006		383	0.013		383	0.023		383	0.028		383	0.036		383	0.04		383	0.046		383	0.048			383	0.005		383	0.006		383	0.007		383	0.007		383	0.007		383	0.006		383	0.006
	382.5	0.005		382.5	0.007		382.5	0.014		382.5	0.023		382.5	0.03		382.5	0.037		382.5	0.042		382.5	0.048		382.5	0.05			382.5	0.006		382.5	0.007		382.5	0.007		382.5	0.007		382.5	0.007		382.5	0.007		382.5	0.006
	382	0.006		382	0.007		382	0.014		382	0.024		382	0.031		382	0.039		382	0.043		382	0.05		382	0.052			382	0.006		382	0.006		382	0.006		382	0.007		382	0.007		382	0.007		382	0.007
	381.5	0.006		381.5	0.007		381.5	0.014		381.5	0.025		381.5	0.032		381.5	0.04		381.5	0.045		381.5	0.052		381.5	0.054			381.5	0.007		381.5	0.006		381.5	0.007		381.5	0.007		381.5	0.007		381.5	0.007		381.5	0.007
	381	0.006		381	0.007		381	0.015		381	0.026		381	0.034		381	0.042		381	0.047		381	0.054		381	0.056			381	0.007		381	0.007		381	0.007		381	0.007		381	0.008		381	0.007		381	0.007
	380.5	0.006		380.5	0.008		380.5	0.016		380.5	0.027		380.5	0.035		380.5	0.044		380.5	0.049		380.5	0.057		380.5	0.059			380.5	0.007		380.5	0.007		380.5	0.007		380.5	0.008		380.5	0.008		380.5	0.007		380.5	0.007
	380	0.006		380	0.009		380	0.016		380	0.028		380	0.037		380	0.045		380	0.052		380	0.059		380	0.061			380	0.007		380	0.007		380	0.007		380	0.009		380	0.008		380	0.007		380	0.007
	379.5	0.007		379.5	0.008		379.5	0.017		379.5	0.03		379.5	0.038		379.5	0.048		379.5	0.054		379.5	0.062		379.5	0.064			379.5	0.007		379.5	0.008		379.5	0.008		379.5	0.009		379.5	0.009		379.5	0.008		379.5	0.008
	379	0.007		379	0.009		379	0.018		379	0.032		379	0.04		379	0.049		379	0.055		379	0.065		379	0.066			379	0.008		379	0.008		379	0.008		379	0.009		379	0.008		379	0.009		379	0.008
	378.5	0.007		378.5	0.009		378.5	0.019		378.5	0.032		378.5	0.041		378.5	0.052		378.5	0.058		378.5	0.068		378.5	0.069			378.5	0.008		378.5	0.009		378.5	0.008		378.5	0.009		378.5	0.009		378.5	0.009		378.5	0.008
	378	0.007		378	0.009		378	0.019		378	0.034		378	0.043		378	0.054		378	0.06		378	0.07		378	0.072			378	0.008		378	0.009		378	0.008		378	0.009		378	0.009		378	0.009		378	0.009
	377.5	0.008		377.5	0.009		377.5	0.02		377.5	0.035		377.5	0.045		377.5	0.056		377.5	0.063		377.5	0.073		377.5	0.075			377.5	0.009		377.5	0.009		377.5	0.009		377.5	0.009		377.5	0.009		377.5	0.009		377.5	0.009
	377	0.008		377	0.009		377	0.021		377	0.036		377	0.047		377	0.058		377	0.066		377	0.076		377	0.078			377	0.009		377	0.009		377	0.009		377	0.01		377	0.01		377	0.009		377	0.01
	376.5	0.009		376.5	0.01		376.5	0.021		376.5	0.038		376.5	0.049		376.5	0.06		376.5	0.068		376.5	0.079		376.5	0.081			376.5	0.009		376.5	0.009		376.5	0.01		376.5	0.01		376.5	0.01		376.5	0.01		376.5	0.01
	376	0.008		376	0.011		376	0.022		376	0.04		376	0.051		376	0.063		376	0.071		376	0.082		376	0.085			376	0.009		376	0.01		376	0.01		376	0.011		376	0.01		376	0.011		376	0.011
	375.5	0.009		375.5	0.011		375.5	0.023		375.5	0.04		375.5	0.053		375.5	0.065		375.5	0.074		375.5	0.086		375.5	0.088			375.5	0.009		375.5	0.01		375.5	0.01		375.5	0.011		375.5	0.011		375.5	0.011		375.5	0.01
	375	0.009		375	0.011		375	0.024		375	0.042		375	0.055		375	0.068		375	0.077		375	0.089		375	0.092			375	0.01		375	0.011		375	0.011		375	0.011		375	0.012		375	0.011		375	0.01
	374.5	0.009		374.5	0.011		374.5	0.025		374.5	0.044		374.5	0.057		374.5	0.07		374.5	0.079		374.5	0.093		374.5	0.095			374.5	0.01		374.5	0.01		374.5	0.011		374.5	0.011		374.5	0.012		374.5	0.011		374.5	0.01
	374	0.01		374	0.012		374	0.026		374	0.046		374	0.059		374	0.073		374	0.083		374	0.096		374	0.1			374	0.011		374	0.011		374	0.011		374	0.012		374	0.012		374	0.012		374	0.011
	373.5	0.011		373.5	0.012		373.5	0.027		373.5	0.048		373.5	0.061		373.5	0.076		373.5	0.086		373.5	0.1		373.5	0.103			373.5	0.011		373.5	0.011		373.5	0.011		373.5	0.013		373.5	0.013		373.5	0.013		373.5	0.012
	373	0.01		373	0.012		373	0.028		373	0.049		373	0.064		373	0.079		373	0.089		373	0.104		373	0.107			373	0.012		373	0.012		373	0.012		373	0.013		373	0.013		373	0.013		373	0.013
	372.5	0.011		372.5	0.013		372.5	0.029		372.5	0.051		372.5	0.066		372.5	0.082		372.5	0.093		372.5	0.108		372.5	0.111			372.5	0.012		372.5	0.013		372.5	0.013		372.5	0.014		372.5	0.013		372.5	0.013		372.5	0.013
	372	0.011		372	0.014		372	0.03		372	0.053		372	0.068		372	0.085		372	0.096		372	0.112		372	0.116			372	0.012		372	0.013		372	0.013		372	0.014		372	0.014		372	0.014		372	0.013
	371.5	0.011		371.5	0.014		371.5	0.03		371.5	0.055		371.5	0.071		371.5	0.088		371.5	0.099		371.5	0.116		371.5	0.12			371.5	0.012		371.5	0.013		371.5	0.014		371.5	0.014		371.5	0.014		371.5	0.014		371.5	0.014
	371	0.011		371	0.014		371	0.032		371	0.057		371	0.075		371	0.091		371	0.104		371	0.121		371	0.124			371	0.012		371	0.014		371	0.014		371	0.015		371	0.014		371	0.015		371	0.014
	370.5	0.011		370.5	0.014		370.5	0.033		370.5	0.059		370.5	0.077		370.5	0.094		370.5	0.107		370.5	0.125		370.5	0.129			370.5	0.013		370.5	0.014		370.5	0.014		370.5	0.016		370.5	0.015		370.5	0.015		370.5	0.015
	370	0.012		370	0.014		370	0.034		370	0.061		370	0.079		370	0.098		370	0.111		370	0.13		370	0.134			370	0.014		370	0.015		370	0.014		370	0.016		370	0.016		370	0.016		370	0.015
	369.5	0.012		369.5	0.015		369.5	0.035		369.5	0.063		369.5	0.082		369.5	0.101		369.5	0.116		369.5	0.135		369.5	0.139			369.5	0.014		369.5	0.015		369.5	0.016		369.5	0.017		369.5	0.017		369.5	0.017		369.5	0.016
	369	0.012		369	0.016		369	0.036		369	0.065		369	0.085		369	0.104		369	0.119		369	0.139		369	0.144			369	0.015		369	0.016		369	0.016		369	0.016		369	0.017		369	0.017		369	0.017
	368.5	0.012		368.5	0.016		368.5	0.037		368.5	0.067		368.5	0.088		368.5	0.108		368.5	0.123		368.5	0.143		368.5	0.148			368.5	0.016		368.5	0.017		368.5	0.016		368.5	0.017		368.5	0.017		368.5	0.017		368.5	0.018
	368	0.014		368	0.017		368	0.038		368	0.07		368	0.091		368	0.112		368	0.127		368	0.149		368	0.154			368	0.016		368	0.017		368	0.017		368	0.018		368	0.018		368	0.018		368	0.019
	367.5	0.013		367.5	0.017		367.5	0.04		367.5	0.073		367.5	0.094		367.5	0.117		367.5	0.132		367.5	0.154		367.5	0.159			367.5	0.016		367.5	0.017		367.5	0.017		367.5	0.019		367.5	0.019		367.5	0.019		367.5	0.019
	367	0.014		367	0.017		367	0.041		367	0.075		367	0.097		367	0.121		367	0.135		367	0.159		367	0.164			367	0.017		367	0.018		367	0.019		367	0.02		367	0.019		367	0.019		367	0.019
	366.5	0.014		366.5	0.018		366.5	0.042		366.5	0.077		366.5	0.1		366.5	0.124		366.5	0.141		366.5	0.164		366.5	0.17			366.5	0.017		366.5	0.018		366.5	0.019		366.5	0.02		366.5	0.021		366.5	0.02		366.5	0.02
	366	0.014		366	0.018		366	0.044		366	0.079		366	0.105		366	0.127		366	0.145		366	0.17		366	0.175			366	0.018		366	0.018		366	0.019		366	0.02		366	0.021		366	0.02		366	0.021
	365.5	0.015		365.5	0.019		365.5	0.045		365.5	0.082		365.5	0.107		365.5	0.132		365.5	0.149		365.5	0.176		365.5	0.182			365.5	0.019		365.5	0.019		365.5	0.02		365.5	0.021		365.5	0.021		365.5	0.021		365.5	0.021
	365	0.015		365	0.02		365	0.046		365	0.085		365	0.111		365	0.137		365	0.156		365	0.181		365	0.187			365	0.019		365	0.02		365	0.021		365	0.023		365	0.022		365	0.022		365	0.022
	364.5	0.017		364.5	0.021		364.5	0.049		364.5	0.089		364.5	0.115		364.5	0.141		364.5	0.162		364.5	0.187		364.5	0.192			364.5	0.02		364.5	0.021		364.5	0.022		364.5	0.023		364.5	0.023		364.5	0.024		364.5	0.023
	364	0.016		364	0.021		364	0.05		364	0.09		364	0.116		364	0.144		364	0.165		364	0.193		364	0.198			364	0.02		364	0.021		364	0.022		364	0.023		364	0.023		364	0.023		364	0.023
	363.5	0.016		363.5	0.021		363.5	0.051		363.5	0.092		363.5	0.12		363.5	0.148		363.5	0.17		363.5	0.197		363.5	0.205			363.5	0.02		363.5	0.021		363.5	0.022		363.5	0.023		363.5	0.023		363.5	0.023		363.5	0.023
	363	0.016		363	0.021		363	0.051		363	0.095		363	0.124		363	0.153		363	0.175		363	0.204		363	0.211			363	0.021		363	0.022		363	0.023		363	0.023		363	0.024		363	0.025		363	0.024
	362.5	0.018		362.5	0.022		362.5	0.053		362.5	0.098		362.5	0.128		362.5	0.157		362.5	0.181		362.5	0.21		362.5	0.216			362.5	0.021		362.5	0.022		362.5	0.024		362.5	0.024		362.5	0.024		362.5	0.025		362.5	0.026
	362	0.018		362	0.024		362	0.054		362	0.101		362	0.132		362	0.163		362	0.186		362	0.215		362	0.222			362	0.022		362	0.023		362	0.025		362	0.026		362	0.025		362	0.025		362	0.026
	361.5	0.018		361.5	0.022		361.5	0.056		361.5	0.104		361.5	0.136		361.5	0.168		361.5	0.191		361.5	0.222		361.5	0.229			361.5	0.023		361.5	0.024		361.5	0.024		361.5	0.026		361.5	0.027		361.5	0.026		361.5	0.027
	361	0.018		361	0.023		361	0.058		361	0.107		361	0.139		361	0.171		361	0.195		361	0.228		361	0.236			361	0.023		361	0.025		361	0.025		361	0.027		361	0.028		361	0.027		361	0.028
	360.5	0.018		360.5	0.023		360.5	0.059		360.5	0.11		360.5	0.143		360.5	0.176		360.5	0.201		360.5	0.234		360.5	0.242			360.5	0.023		360.5	0.024		360.5	0.025		360.5	0.027		360.5	0.028		360.5	0.027		360.5	0.028
	360	0.019		360	0.023		360	0.061		360	0.113		360	0.147		360	0.182		360	0.207		360	0.24		360	0.249			360	0.023		360	0.024		360	0.026		360	0.028		360	0.028		360	0.028		360	0.029
	359.5	0.019		359.5	0.023		359.5	0.063		359.5	0.116		359.5	0.151		359.5	0.187		359.5	0.212		359.5	0.248		359.5	0.255			359.5	0.024		359.5	0.025		359.5	0.027		359.5	0.03		359.5	0.029		359.5	0.029		359.5	0.031
	359	0.019		359	0.025		359	0.064		359	0.118		359	0.156		359	0.192		359	0.218		359	0.254		359	0.262			359	0.026		359	0.026		359	0.028		359	0.03		359	0.03		359	0.03		359	0.031
	358.5	0.02		358.5	0.024		358.5	0.065		358.5	0.121		358.5	0.16		358.5	0.197		358.5	0.223		358.5	0.26		358.5	0.27			358.5	0.026		358.5	0.026		358.5	0.028		358.5	0.029		358.5	0.03		358.5	0.03		358.5	0.031
	358	0.02		358	0.025		358	0.067		358	0.125		358	0.165		358	0.201		358	0.229		358	0.269		358	0.276			358	0.027		358	0.027		358	0.029		358	0.031		358	0.031		358	0.032		358	0.032
	357.5	0.021		357.5	0.026		357.5	0.069		357.5	0.128		357.5	0.168		357.5	0.206		357.5	0.235		357.5	0.276		357.5	0.284			357.5	0.026		357.5	0.027		357.5	0.03		357.5	0.031		357.5	0.032		357.5	0.032		357.5	0.032
	357	0.021		357	0.026		357	0.07		357	0.131		357	0.172		357	0.213		357	0.242		357	0.283		357	0.294			357	0.027		357	0.029		357	0.03		357	0.032		357	0.032		357	0.033		357	0.033
	356.5	0.021		356.5	0.027		356.5	0.072		356.5	0.134		356.5	0.176		356.5	0.218		356.5	0.249		356.5	0.289		356.5	0.3			356.5	0.029		356.5	0.03		356.5	0.03		356.5	0.033		356.5	0.033		356.5	0.034		356.5	0.034
	356	0.021		356	0.027		356	0.073		356	0.138		356	0.181		356	0.223		356	0.254		356	0.297		356	0.307			356	0.029		356	0.03		356	0.031		356	0.033		356	0.034		356	0.034		356	0.035
	355.5	0.022		355.5	0.028		355.5	0.075		355.5	0.141		355.5	0.186		355.5	0.229		355.5	0.262		355.5	0.306		355.5	0.315			355.5	0.029		355.5	0.031		355.5	0.032		355.5	0.034		355.5	0.035		355.5	0.035		355.5	0.036
	355	0.022		355	0.028		355	0.077		355	0.145		355	0.191		355	0.235		355	0.268		355	0.313		355	0.323			355	0.03		355	0.031		355	0.032		355	0.035		355	0.036		355	0.036		355	0.037
	354.5	0.022		354.5	0.029		354.5	0.078		354.5	0.149		354.5	0.196		354.5	0.241		354.5	0.274		354.5	0.32		354.5	0.331			354.5	0.031		354.5	0.032		354.5	0.034		354.5	0.036		354.5	0.037		354.5	0.037		354.5	0.038
	354	0.023		354	0.028		354	0.08		354	0.152		354	0.201		354	0.247		354	0.282		354	0.328		354	0.339			354	0.032		354	0.033		354	0.034		354	0.036		354	0.038		354	0.038		354	0.039
	353.5	0.024		353.5	0.029		353.5	0.082		353.5	0.156		353.5	0.206		353.5	0.254		353.5	0.289		353.5	0.337		353.5	0.349			353.5	0.032		353.5	0.033		353.5	0.034		353.5	0.037		353.5	0.038		353.5	0.04		353.5	0.04
	353	0.024		353	0.03		353	0.083		353	0.16		353	0.211		353	0.259		353	0.296		353	0.345		353	0.356			353	0.033		353	0.033		353	0.035		353	0.038		353	0.04		353	0.04		353	0.042
	352.5	0.024		352.5	0.031		352.5	0.085		352.5	0.163		352.5	0.215		352.5	0.265		352.5	0.301		352.5	0.352		352.5	0.365			352.5	0.034		352.5	0.034		352.5	0.036		352.5	0.039		352.5	0.04		352.5	0.041		352.5	0.042
	352	0.024		352	0.031		352	0.087		352	0.167		352	0.219		352	0.271		352	0.309		352	0.361		352	0.375			352	0.034		352	0.034		352	0.036		352	0.04		352	0.041		352	0.042		352	0.044
	351.5	0.025		351.5	0.031		351.5	0.089		351.5	0.17		351.5	0.224		351.5	0.277		351.5	0.317		351.5	0.37		351.5	0.382			351.5	0.034		351.5	0.035		351.5	0.038		351.5	0.041		351.5	0.042		351.5	0.043		351.5	0.045
	351	0.025		351	0.032		351	0.091		351	0.176		351	0.23		351	0.284		351	0.323		351	0.378		351	0.39			351	0.033		351	0.037		351	0.039		351	0.042		351	0.043		351	0.045		351	0.046
	350.5	0.025		350.5	0.032		350.5	0.092		350.5	0.18		350.5	0.235		350.5	0.29		350.5	0.33		350.5	0.388		350.5	0.4			350.5	0.035		350.5	0.037		350.5	0.039		350.5	0.043		350.5	0.044		350.5	0.045		350.5	0.047
	350	0.026		350	0.033		350	0.094		350	0.183		350	0.24		350	0.298		350	0.338		350	0.394		350	0.41			350	0.036		350	0.038		350	0.04		350	0.043		350	0.044		350	0.047		350	0.049
	349.5	0.026		349.5	0.034		349.5	0.096		349.5	0.187		349.5	0.246		349.5	0.304		349.5	0.347		349.5	0.403		349.5	0.417			349.5	0.037		349.5	0.039		349.5	0.04		349.5	0.044		349.5	0.045		349.5	0.047		349.5	0.049
	349	0.026		349	0.033		349	0.099		349	0.19		349	0.25		349	0.31		349	0.354		349	0.411		349	0.427			349	0.037		349	0.039		349	0.041		349	0.046		349	0.046		349	0.049		349	0.05
	348.5	0.026		348.5	0.034		348.5	0.101		348.5	0.193		348.5	0.256		348.5	0.315		348.5	0.36		348.5	0.42		348.5	0.436			348.5	0.038		348.5	0.039		348.5	0.043		348.5	0.047		348.5	0.049		348.5	0.05		348.5	0.051
	348	0.026		348	0.035		348	0.103		348	0.197		348	0.262		348	0.322		348	0.368		348	0.431		348	0.444			348	0.038		348	0.04		348	0.043		348	0.047		348	0.05		348	0.051		348	0.053
	347.5	0.026		347.5	0.035		347.5	0.105		347.5	0.202		347.5	0.267		347.5	0.329		347.5	0.375		347.5	0.438		347.5	0.453			347.5	0.039		347.5	0.041		347.5	0.045		347.5	0.049		347.5	0.05		347.5	0.052		347.5	0.055
	347	0.028		347	0.036		347	0.106		347	0.206		347	0.273		347	0.337		347	0.382		347	0.448		347	0.461			347	0.04		347	0.042		347	0.045		347	0.049		347	0.052		347	0.053		347	0.057
	346.5	0.027		346.5	0.036		346.5	0.108		346.5	0.209		346.5	0.279		346.5	0.343		346.5	0.39		346.5	0.458		346.5	0.472			346.5	0.039		346.5	0.042		346.5	0.045		346.5	0.049		346.5	0.052		346.5	0.053		346.5	0.057
	346	0.027		346	0.037		346	0.109		346	0.214		346	0.284		346	0.349		346	0.399		346	0.465		346	0.479			346	0.04		346	0.043		346	0.046		346	0.051		346	0.055		346	0.056		346	0.059
	345.5	0.029		345.5	0.038		345.5	0.112		345.5	0.218		345.5	0.289		345.5	0.355		345.5	0.404		345.5	0.474		345.5	0.488			345.5	0.041		345.5	0.044		345.5	0.047		345.5	0.053		345.5	0.055		345.5	0.058		345.5	0.061
	345	0.029		345	0.037		345	0.113		345	0.222		345	0.293		345	0.362		345	0.412		345	0.484		345	0.498			345	0.043		345	0.044		345	0.047		345	0.053		345	0.056		345	0.06		345	0.062
	344.5	0.029		344.5	0.038		344.5	0.115		344.5	0.226		344.5	0.299		344.5	0.37		344.5	0.419		344.5	0.492		344.5	0.505			344.5	0.044		344.5	0.043		344.5	0.048		344.5	0.054		344.5	0.057		344.5	0.061		344.5	0.063
	344	0.029		344	0.038		344	0.117		344	0.23		344	0.305		344	0.377		344	0.427		344	0.5		344	0.517			344	0.042		344	0.045		344	0.049		344	0.055		344	0.058		344	0.062		344	0.064
	343.5	0.028		343.5	0.038		343.5	0.119		343.5	0.233		343.5	0.311		343.5	0.383		343.5	0.434		343.5	0.509		343.5	0.526			343.5	0.043		343.5	0.046		343.5	0.05		343.5	0.056		343.5	0.058		343.5	0.063		343.5	0.066
	343	0.029		343	0.039		343	0.121		343	0.238		343	0.315		343	0.39		343	0.444		343	0.518		343	0.535			343	0.044		343	0.045		343	0.05		343	0.056		343	0.06		343	0.065		343	0.068
	342.5	0.029		342.5	0.038		342.5	0.122		342.5	0.24		342.5	0.32		342.5	0.398		342.5	0.449		342.5	0.524		342.5	0.545			342.5	0.043		342.5	0.047		342.5	0.052		342.5	0.057		342.5	0.061		342.5	0.066		342.5	0.069
	342	0.03		342	0.039		342	0.124		342	0.245		342	0.325		342	0.403		342	0.458		342	0.533		342	0.55			342	0.045		342	0.048		342	0.052		342	0.059		342	0.063		342	0.068		342	0.072
	341.5	0.03		341.5	0.04		341.5	0.126		341.5	0.25		341.5	0.331		341.5	0.407		341.5	0.463		341.5	0.545		341.5	0.561			341.5	0.045		341.5	0.047		341.5	0.052		341.5	0.059		341.5	0.064		341.5	0.068		341.5	0.074
	341	0.029		341	0.04		341	0.127		341	0.253		341	0.335		341	0.414		341	0.474		341	0.552		341	0.569			341	0.045		341	0.048		341	0.052		341	0.061		341	0.065		341	0.069		341	0.076
	340.5	0.029		340.5	0.038		340.5	0.127		340.5	0.255		340.5	0.341		340.5	0.419		340.5	0.479		340.5	0.556		340.5	0.578			340.5	0.045		340.5	0.047		340.5	0.053		340.5	0.06		340.5	0.065		340.5	0.07		340.5	0.076
	340	0.031		340	0.041		340	0.132		340	0.261		340	0.347		340	0.427		340	0.487		340	0.567		340	0.589			340	0.047		340	0.049		340	0.057		340	0.063		340	0.068		340	0.073		340	0.079
	339.5	0.031		339.5	0.041		339.5	0.134		339.5	0.263		339.5	0.351		339.5	0.434		339.5	0.495		339.5	0.579		339.5	0.598			339.5	0.046		339.5	0.05		339.5	0.058		339.5	0.064		339.5	0.07		339.5	0.075		339.5	0.081
	339	0.031		339	0.041		339	0.137		339	0.269		339	0.357		339	0.44		339	0.502		339	0.589		339	0.605			339	0.047		339	0.05		339	0.058		339	0.065		339	0.071		339	0.077		339	0.083
	338.5	0.031		338.5	0.041		338.5	0.137		338.5	0.271		338.5	0.363		338.5	0.446		338.5	0.507		338.5	0.596		338.5	0.613			338.5	0.047		338.5	0.051		338.5	0.059		338.5	0.066		338.5	0.073		338.5	0.078		338.5	0.084
	338	0.031		338	0.042		338	0.139		338	0.274		338	0.366		338	0.452		338	0.516		338	0.602		338	0.623			338	0.048		338	0.051		338	0.06		338	0.068		338	0.075		338	0.079		338	0.086
	337.5	0.032		337.5	0.042		337.5	0.141		337.5	0.279		337.5	0.371		337.5	0.459		337.5	0.522		337.5	0.611		337.5	0.629			337.5	0.048		337.5	0.052		337.5	0.061		337.5	0.069		337.5	0.077		337.5	0.082		337.5	0.089
	337	0.033		337	0.043		337	0.143		337	0.282		337	0.376		337	0.466		337	0.529		337	0.618		337	0.638			337	0.049		337	0.053		337	0.061		337	0.069		337	0.078		337	0.083		337	0.092
	336.5	0.033		336.5	0.044		336.5	0.145		336.5	0.287		336.5	0.38		336.5	0.472		336.5	0.535		336.5	0.626		336.5	0.646			336.5	0.05		336.5	0.053		336.5	0.061		336.5	0.071		336.5	0.079		336.5	0.085		336.5	0.094
	336	0.033		336	0.044		336	0.147		336	0.291		336	0.386		336	0.475		336	0.543		336	0.636		336	0.656			336	0.05		336	0.053		336	0.063		336	0.072		336	0.081		336	0.087		336	0.095
	335.5	0.033		335.5	0.044		335.5	0.148		335.5	0.294		335.5	0.393		335.5	0.482		335.5	0.552		335.5	0.643		335.5	0.662			335.5	0.05		335.5	0.054		335.5	0.064		335.5	0.074		335.5	0.083		335.5	0.089		335.5	0.098
	335	0.034		335	0.044		335	0.15		335	0.298		335	0.396		335	0.489		335	0.558		335	0.65		335	0.669			335	0.051		335	0.054		335	0.066		335	0.076		335	0.084		335	0.091		335	0.101
	334.5	0.033		334.5	0.045		334.5	0.15		334.5	0.302		334.5	0.4		334.5	0.495		334.5	0.562		334.5	0.657		334.5	0.676			334.5	0.051		334.5	0.055		334.5	0.066		334.5	0.077		334.5	0.086		334.5	0.092		334.5	0.102
	334	0.033		334	0.046		334	0.153		334	0.305		334	0.404		334	0.5		334	0.57		334	0.666		334	0.683			334	0.051		334	0.056		334	0.066		334	0.079		334	0.088		334	0.096		334	0.106
	333.5	0.034		333.5	0.046		333.5	0.156		333.5	0.309		333.5	0.411		333.5	0.505		333.5	0.576		333.5	0.672		333.5	0.691			333.5	0.052		333.5	0.056		333.5	0.067		333.5	0.079		333.5	0.089		333.5	0.099		333.5	0.108
	333	0.034		333	0.046		333	0.157		333	0.311		333	0.414		333	0.512		333	0.582		333	0.679		333	0.701			333	0.052		333	0.056		333	0.067		333	0.081		333	0.091		333	0.1		333	0.111
	332.5	0.034		332.5	0.046		332.5	0.158		332.5	0.314		332.5	0.417		332.5	0.519		332.5	0.586		332.5	0.688		332.5	0.706			332.5	0.052		332.5	0.058		332.5	0.068		332.5	0.082		332.5	0.093		332.5	0.103		332.5	0.113
	332	0.034		332	0.047		332	0.159		332	0.317		332	0.422		332	0.521		332	0.595		332	0.693		332	0.715			332	0.053		332	0.057		332	0.069		332	0.084		332	0.094		332	0.105		332	0.116
	331.5	0.034		331.5	0.046		331.5	0.16		331.5	0.32		331.5	0.426		331.5	0.526		331.5	0.601		331.5	0.701		331.5	0.722			331.5	0.053		331.5	0.057		331.5	0.07		331.5	0.085		331.5	0.096		331.5	0.106		331.5	0.119
	331	0.035		331	0.048		331	0.163		331	0.323		331	0.431		331	0.532		331	0.605		331	0.708		331	0.728			331	0.052		331	0.058		331	0.071		331	0.086		331	0.099		331	0.109		331	0.123
	330.5	0.035		330.5	0.048		330.5	0.164		330.5	0.326		330.5	0.436		330.5	0.537		330.5	0.611		330.5	0.718		330.5	0.733			330.5	0.053		330.5	0.058		330.5	0.072		330.5	0.089		330.5	0.101		330.5	0.112		330.5	0.126
	330	0.036		330	0.049		330	0.165		330	0.329		330	0.438		330	0.544		330	0.616		330	0.719		330	0.743			330	0.053		330	0.059		330	0.073		330	0.09		330	0.103		330	0.115		330	0.129
	329.5	0.036		329.5	0.049		329.5	0.168		329.5	0.331		329.5	0.444		329.5	0.549		329.5	0.622		329.5	0.728		329.5	0.748			329.5	0.053		329.5	0.059		329.5	0.073		329.5	0.092		329.5	0.105		329.5	0.117		329.5	0.132
	329	0.037		329	0.05		329	0.169		329	0.335		329	0.448		329	0.552		329	0.629		329	0.734		329	0.753			329	0.054		329	0.06		329	0.075		329	0.093		329	0.107		329	0.119		329	0.137
	328.5	0.038		328.5	0.051		328.5	0.17		328.5	0.339		328.5	0.452		328.5	0.557		328.5	0.634		328.5	0.74		328.5	0.76			328.5	0.055		328.5	0.061		328.5	0.076		328.5	0.095		328.5	0.11		328.5	0.122		328.5	0.14
	328	0.038		328	0.052		328	0.172		328	0.341		328	0.455		328	0.563		328	0.638		328	0.744		328	0.765			328	0.055		328	0.061		328	0.076		328	0.096		328	0.113		328	0.126		328	0.145
	327.5	0.039		327.5	0.053		327.5	0.174		327.5	0.345		327.5	0.457		327.5	0.568		327.5	0.643		327.5	0.749		327.5	0.774			327.5	0.055		327.5	0.061		327.5	0.078		327.5	0.098		327.5	0.115		327.5	0.129		327.5	0.147
	327	0.039		327	0.053		327	0.175		327	0.347		327	0.463		327	0.571		327	0.649		327	0.753		327	0.778			327	0.054		327	0.062		327	0.078		327	0.099		327	0.117		327	0.132		327	0.151
	326.5	0.04		326.5	0.054		326.5	0.177		326.5	0.349		326.5	0.465		326.5	0.574		326.5	0.653		326.5	0.76		326.5	0.783			326.5	0.055		326.5	0.062		326.5	0.08		326.5	0.102		326.5	0.12		326.5	0.135		326.5	0.155
	326	0.041		326	0.055		326	0.179		326	0.352		326	0.47		326	0.581		326	0.657		326	0.767		326	0.785			326	0.056		326	0.063		326	0.08		326	0.104		326	0.122		326	0.139		326	0.159
	325.5	0.043		325.5	0.056		325.5	0.182		325.5	0.356		325.5	0.472		325.5	0.584		325.5	0.662		325.5	0.772		325.5	0.79			325.5	0.056		325.5	0.063		325.5	0.082		325.5	0.105		325.5	0.124		325.5	0.143		325.5	0.164
	325	0.044		325	0.056		325	0.182		325	0.357		325	0.476		325	0.59		325	0.665		325	0.777		325	0.796			325	0.056		325	0.063		325	0.082		325	0.107		325	0.126		325	0.145		325	0.167
	324.5	0.045		324.5	0.058		324.5	0.185		324.5	0.361		324.5	0.479		324.5	0.593		324.5	0.669		324.5	0.782		324.5	0.801			324.5	0.056		324.5	0.063		324.5	0.083		324.5	0.11		324.5	0.131		324.5	0.148		324.5	0.17
	324	0.046		324	0.06		324	0.186		324	0.365		324	0.482		324	0.597		324	0.675		324	0.784		324	0.807			324	0.056		324	0.064		324	0.084		324	0.111		324	0.133		324	0.153		324	0.175
	323.5	0.048		323.5	0.063		323.5	0.189		323.5	0.368		323.5	0.486		323.5	0.6		323.5	0.676		323.5	0.79		323.5	0.81			323.5	0.056		323.5	0.064		323.5	0.085		323.5	0.114		323.5	0.135		323.5	0.156		323.5	0.178
	323	0.049		323	0.064		323	0.192		323	0.369		323	0.491		323	0.602		323	0.682		323	0.793		323	0.816			323	0.056		323	0.065		323	0.086		323	0.116		323	0.138		323	0.16		323	0.184
	322.5	0.051		322.5	0.066		322.5	0.194		322.5	0.372		322.5	0.492		322.5	0.607		322.5	0.685		322.5	0.799		322.5	0.816			322.5	0.056		322.5	0.064		322.5	0.087		322.5	0.118		322.5	0.141		322.5	0.163		322.5	0.189
	322	0.054		322	0.069		322	0.196		322	0.375		322	0.497		322	0.61		322	0.689		322	0.802		322	0.822			322	0.057		322	0.064		322	0.088		322	0.118		322	0.144		322	0.168		322	0.195
	321.5	0.056		321.5	0.072		321.5	0.2		321.5	0.378		321.5	0.498		321.5	0.613		321.5	0.691		321.5	0.803		321.5	0.824			321.5	0.056		321.5	0.064		321.5	0.089		321.5	0.121		321.5	0.147		321.5	0.171		321.5	0.2
	321	0.059		321	0.073		321	0.203		321	0.381		321	0.501		321	0.618		321	0.695		321	0.806		321	0.827			321	0.056		321	0.064		321	0.09		321	0.123		321	0.15		321	0.175		321	0.203
	320.5	0.062		320.5	0.077		320.5	0.206		320.5	0.384		320.5	0.506		320.5	0.62		320.5	0.697		320.5	0.809		320.5	0.829			320.5	0.057		320.5	0.065		320.5	0.091		320.5	0.125		320.5	0.153		320.5	0.178		320.5	0.209
	320	0.067		320	0.081		320	0.209		320	0.388		320	0.509		320	0.624		320	0.702		320	0.81		320	0.831			320	0.057		320	0.065		320	0.092		320	0.128		320	0.156		320	0.182		320	0.214
	319.5	0.071		319.5	0.085		319.5	0.213		319.5	0.391		319.5	0.51		319.5	0.626		319.5	0.703		319.5	0.814		319.5	0.835			319.5	0.057		319.5	0.066		319.5	0.093		319.5	0.13		319.5	0.16		319.5	0.186		319.5	0.22
	319	0.075		319	0.089		319	0.217		319	0.395		319	0.516		319	0.63		319	0.703		319	0.818		319	0.835			319	0.058		319	0.066		319	0.094		319	0.133		319	0.163		319	0.19		319	0.224
	318.5	0.079		318.5	0.094		318.5	0.221		318.5	0.4		318.5	0.519		318.5	0.632		318.5	0.707		318.5	0.818		318.5	0.834			318.5	0.058		318.5	0.067		318.5	0.096		318.5	0.134		318.5	0.167		318.5	0.194		318.5	0.23
	318	0.085		318	0.099		318	0.226		318	0.403		318	0.523		318	0.633		318	0.71		318	0.823		318	0.841			318	0.056		318	0.067		318	0.097		318	0.137		318	0.17		318	0.199		318	0.235
	317.5	0.089		317.5	0.105		317.5	0.231		317.5	0.406		317.5	0.524		317.5	0.638		317.5	0.712		317.5	0.821		317.5	0.838			317.5	0.057		317.5	0.068		317.5	0.098		317.5	0.14		317.5	0.173		317.5	0.204		317.5	0.24
	317	0.095		317	0.111		317	0.236		317	0.411		317	0.526		317	0.641		317	0.714		317	0.824		317	0.84			317	0.058		317	0.068		317	0.098		317	0.142		317	0.176		317	0.208		317	0.246
	316.5	0.102		316.5	0.117		316.5	0.242		316.5	0.414		316.5	0.531		316.5	0.645		316.5	0.715		316.5	0.823		316.5	0.841			316.5	0.058		316.5	0.068		316.5	0.099		316.5	0.144		316.5	0.179		316.5	0.213		316.5	0.252
	316	0.109		316	0.124		316	0.247		316	0.418		316	0.537		316	0.647		316	0.719		316	0.822		316	0.841			316	0.058		316	0.067		316	0.101		316	0.146		316	0.182		316	0.217		316	0.257
	315.5	0.118		315.5	0.132		315.5	0.255		315.5	0.424		315.5	0.54		315.5	0.647		315.5	0.718		315.5	0.824		315.5	0.839			315.5	0.058		315.5	0.068		315.5	0.102		315.5	0.148		315.5	0.187		315.5	0.221		315.5	0.262
	315	0.127		315	0.142		315	0.262		315	0.431		315	0.544		315	0.652		315	0.72		315	0.823		315	0.842			315	0.058		315	0.068		315	0.104		315	0.152		315	0.19		315	0.226		315	0.268
	314.5	0.136		314.5	0.151		314.5	0.271		314.5	0.437		314.5	0.547		314.5	0.657		314.5	0.722		314.5	0.824		314.5	0.845			314.5	0.058		314.5	0.069		314.5	0.104		314.5	0.154		314.5	0.193		314.5	0.231		314.5	0.273
	314	0.145		314	0.161		314	0.279		314	0.442		314	0.551		314	0.661		314	0.726		314	0.823		314	0.841			314	0.058		314	0.069		314	0.105		314	0.156		314	0.197		314	0.235		314	0.279
	313.5	0.156		313.5	0.172		313.5	0.287		313.5	0.448		313.5	0.556		313.5	0.661		313.5	0.725		313.5	0.825		313.5	0.84			313.5	0.059		313.5	0.068		313.5	0.106		313.5	0.158		313.5	0.201		313.5	0.24		313.5	0.284
	313	0.168		313	0.184		313	0.297		313	0.455		313	0.562		313	0.666		313	0.725		313	0.825		313	0.84			313	0.059		313	0.069		313	0.107		313	0.16		313	0.204		313	0.244		313	0.29
	312.5	0.181		312.5	0.197		312.5	0.309		312.5	0.463		312.5	0.565		312.5	0.668		312.5	0.726		312.5	0.823		312.5	0.837			312.5	0.059		312.5	0.069		312.5	0.109		312.5	0.163		312.5	0.209		312.5	0.249		312.5	0.295
	312	0.194		312	0.211		312	0.321		312	0.469		312	0.57		312	0.674		312	0.729		312	0.822		312	0.837			312	0.059		312	0.07		312	0.11		312	0.165		312	0.213		312	0.254		312	0.302
	311.5	0.208		311.5	0.225		311.5	0.331		311.5	0.479		311.5	0.576		311.5	0.674		311.5	0.73		311.5	0.82		311.5	0.838			311.5	0.059		311.5	0.07		311.5	0.111		311.5	0.168		311.5	0.216		311.5	0.258		311.5	0.308
	311	0.223		311	0.24		311	0.343		311	0.487		311	0.583		311	0.68		311	0.731		311	0.82		311	0.836			311	0.06		311	0.071		311	0.112		311	0.17		311	0.218		311	0.263		311	0.314
	310.5	0.239		310.5	0.255		310.5	0.358		310.5	0.496		310.5	0.588		310.5	0.683		310.5	0.737		310.5	0.817		310.5	0.834			310.5	0.061		310.5	0.071		310.5	0.113		310.5	0.173		310.5	0.223		310.5	0.267		310.5	0.321
	310	0.258		310	0.272		310	0.371		310	0.506		310	0.596		310	0.687		310	0.737		310	0.818		310	0.833			310	0.06		310	0.072		310	0.115		310	0.176		310	0.226		310	0.272		310	0.326
	309.5	0.274		309.5	0.29		309.5	0.386		309.5	0.515		309.5	0.602		309.5	0.691		309.5	0.736		309.5	0.816		309.5	0.828			309.5	0.061		309.5	0.072		309.5	0.116		309.5	0.179		309.5	0.231		309.5	0.276		309.5	0.333
	309	0.294		309	0.31		309	0.402		309	0.528		309	0.608		309	0.698		309	0.738		309	0.815		309	0.826			309	0.061		309	0.073		309	0.117		309	0.182		309	0.234		309	0.281		309	0.339
	308.5	0.314		308.5	0.331		308.5	0.42		308.5	0.539		308.5	0.618		308.5	0.701		308.5	0.739		308.5	0.811		308.5	0.823			308.5	0.061		308.5	0.073		308.5	0.118		308.5	0.183		308.5	0.238		308.5	0.286		308.5	0.343
	308	0.336		308	0.352		308	0.439		308	0.552		308	0.625		308	0.705		308	0.739		308	0.81		308	0.822			308	0.061		308	0.072		308	0.119		308	0.186		308	0.241		308	0.291		308	0.35
	307.5	0.358		307.5	0.375		307.5	0.458		307.5	0.564		307.5	0.632		307.5	0.711		307.5	0.742		307.5	0.807		307.5	0.819			307.5	0.062		307.5	0.073		307.5	0.121		307.5	0.189		307.5	0.244		307.5	0.295		307.5	0.356
	307	0.383		307	0.399		307	0.478		307	0.577		307	0.641		307	0.721		307	0.744		307	0.808		307	0.817			307	0.063		307	0.074		307	0.122		307	0.192		307	0.249		307	0.301		307	0.362
	306.5	0.409		306.5	0.424		306.5	0.498		306.5	0.591		306.5	0.651		306.5	0.725		306.5	0.746		306.5	0.803		306.5	0.814			306.5	0.064		306.5	0.074		306.5	0.123		306.5	0.195		306.5	0.252		306.5	0.305		306.5	0.368
	306	0.437		306	0.451		306	0.521		306	0.608		306	0.664		306	0.731		306	0.748		306	0.8		306	0.809			306	0.064		306	0.075		306	0.125		306	0.198		306	0.257		306	0.311		306	0.374
	305.5	0.467		305.5	0.482		305.5	0.544		305.5	0.625		305.5	0.674		305.5	0.737		305.5	0.746		305.5	0.799		305.5	0.805			305.5	0.064		305.5	0.075		305.5	0.125		305.5	0.2		305.5	0.26		305.5	0.315		305.5	0.379
	305	0.495		305	0.51		305	0.569		305	0.641		305	0.683		305	0.743		305	0.749		305	0.798		305	0.803			305	0.065		305	0.076		305	0.128		305	0.203		305	0.265		305	0.321		305	0.386
	304.5	0.529		304.5	0.544		304.5	0.597		304.5	0.66		304.5	0.694		304.5	0.752		304.5	0.752		304.5	0.794		304.5	0.801			304.5	0.067		304.5	0.078		304.5	0.13		304.5	0.207		304.5	0.269		304.5	0.326		304.5	0.394
	304	0.563		304	0.577		304	0.624		304	0.678		304	0.705		304	0.76		304	0.754		304	0.793		304	0.797			304	0.069		304	0.079		304	0.132		304	0.21		304	0.274		304	0.332		304	0.399
	303.5	0.595		303.5	0.61		303.5	0.65		303.5	0.697		303.5	0.718		303.5	0.767		303.5	0.755		303.5	0.788		303.5	0.794			303.5	0.07		303.5	0.079		303.5	0.134		303.5	0.214		303.5	0.277		303.5	0.337		303.5	0.406
	303	0.63		303	0.646		303	0.681		303	0.717		303	0.731		303	0.777		303	0.758		303	0.785		303	0.789			303	0.071		303	0.081		303	0.135		303	0.217		303	0.282		303	0.343		303	0.414
	302.5	0.668		302.5	0.682		302.5	0.712		302.5	0.737		302.5	0.746		302.5	0.783		302.5	0.761		302.5	0.783		302.5	0.786			302.5	0.072		302.5	0.082		302.5	0.138		302.5	0.22		302.5	0.286		302.5	0.348		302.5	0.42
	302	0.706		302	0.719		302	0.743		302	0.758		302	0.757		302	0.793		302	0.764		302	0.78		302	0.78			302	0.073		302	0.084		302	0.14		302	0.223		302	0.291		302	0.352		302	0.426
	301.5	0.742		301.5	0.756		301.5	0.774		301.5	0.78		301.5	0.774		301.5	0.803		301.5	0.766		301.5	0.775		301.5	0.776			301.5	0.075		301.5	0.085		301.5	0.142		301.5	0.226		301.5	0.295		301.5	0.359		301.5	0.432
	301	0.785		301	0.796		301	0.806		301	0.801		301	0.789		301	0.813		301	0.77		301	0.772		301	0.772			301	0.076		301	0.087		301	0.144		301	0.23		301	0.3		301	0.364		301	0.439
	300.5	0.826		300.5	0.836		300.5	0.842		300.5	0.822		300.5	0.804		300.5	0.822		300.5	0.772		300.5	0.771		300.5	0.769			300.5	0.079		300.5	0.088		300.5	0.147		300.5	0.234		300.5	0.304		300.5	0.37		300.5	0.445
	300	0.867		300	0.878		300	0.875		300	0.848		300	0.818		300	0.831		300	0.775		300	0.767		300	0.763			300	0.08		300	0.091		300	0.149		300	0.238		300	0.309		300	0.375		300	0.452
	299.5	0.908		299.5	0.922		299.5	0.91		299.5	0.871		299.5	0.832		299.5	0.841		299.5	0.78		299.5	0.765		299.5	0.76			299.5	0.083		299.5	0.093		299.5	0.152		299.5	0.242		299.5	0.314		299.5	0.38		299.5	0.457
	299	0.95		299	0.96		299	0.946		299	0.897		299	0.85		299	0.853		299	0.782		299	0.761		299	0.756			299	0.085		299	0.095		299	0.155		299	0.246		299	0.319		299	0.385		299	0.465
	298.5	0.993		298.5	1.002		298.5	0.982		298.5	0.92		298.5	0.866		298.5	0.863		298.5	0.785		298.5	0.757		298.5	0.751			298.5	0.088		298.5	0.097		298.5	0.158		298.5	0.25		298.5	0.323		298.5	0.391		298.5	0.471
	298	1.036		298	1.048		298	1.017		298	0.946		298	0.883		298	0.873		298	0.791		298	0.756		298	0.746			298	0.091		298	0.1		298	0.162		298	0.254		298	0.327		298	0.397		298	0.477
	297.5	1.085		297.5	1.092		297.5	1.055		297.5	0.972		297.5	0.899		297.5	0.882		297.5	0.795		297.5	0.752		297.5	0.743			297.5	0.094		297.5	0.103		297.5	0.165		297.5	0.258		297.5	0.332		297.5	0.402		297.5	0.484
	297	1.125		297	1.136		297	1.091		297	0.998		297	0.916		297	0.895		297	0.797		297	0.749		297	0.737			297	0.097		297	0.107		297	0.169		297	0.263		297	0.338		297	0.408		297	0.489
	296.5	1.174		296.5	1.181		296.5	1.127		296.5	1.02		296.5	0.932		296.5	0.905		296.5	0.801		296.5	0.746		296.5	0.733			296.5	0.101		296.5	0.11		296.5	0.173		296.5	0.267		296.5	0.343		296.5	0.415		296.5	0.496
	296	1.217		296	1.229		296	1.164		296	1.044		296	0.951		296	0.916		296	0.807		296	0.743		296	0.729			296	0.105		296	0.114		296	0.177		296	0.272		296	0.348		296	0.42		296	0.503
	295.5	1.261		295.5	1.274		295.5	1.2		295.5	1.072		295.5	0.964		295.5	0.928		295.5	0.811		295.5	0.742		295.5	0.725			295.5	0.11		295.5	0.118		295.5	0.181		295.5	0.276		295.5	0.353		295.5	0.425		295.5	0.508
	295	1.301		295	1.315		295	1.235		295	1.097		295	0.986		295	0.939		295	0.814		295	0.74		295	0.723			295	0.114		295	0.122		295	0.185		295	0.282		295	0.359		295	0.431		295	0.513
	294.5	1.344		294.5	1.355		294.5	1.272		294.5	1.119		294.5	1.001		294.5	0.95		294.5	0.818		294.5	0.736		294.5	0.719			294.5	0.119		294.5	0.126		294.5	0.19		294.5	0.287		294.5	0.364		294.5	0.437		294.5	0.52
	294	1.39		294	1.401		294	1.307		294	1.144		294	1.015		294	0.962		294	0.82		294	0.734		294	0.714			294	0.124		294	0.132		294	0.195		294	0.292		294	0.37		294	0.443		294	0.527
	293.5	1.431		293.5	1.444		293.5	1.341		293.5	1.176		293.5	1.033		293.5	0.973		293.5	0.826		293.5	0.73		293.5	0.71			293.5	0.13		293.5	0.138		293.5	0.201		293.5	0.299		293.5	0.377		293.5	0.449		293.5	0.533
	293	1.472		293	1.485		293	1.383		293	1.198		293	1.052		293	0.984		293	0.831		293	0.728		293	0.708			293	0.137		293	0.144		293	0.207		293	0.305		293	0.382		293	0.456		293	0.539
	292.5	1.514		292.5	1.536		292.5	1.41		292.5	1.221		292.5	1.069		292.5	0.997		292.5	0.837		292.5	0.728		292.5	0.704			292.5	0.143		292.5	0.15		292.5	0.214		292.5	0.311		292.5	0.388		292.5	0.461		292.5	0.545
	292	1.557		292	1.563		292	1.444		292	1.241		292	1.084		292	1.008		292	0.842		292	0.727		292	0.7			292	0.15		292	0.156		292	0.22		292	0.317		292	0.395		292	0.467		292	0.55
	291.5	1.597		291.5	1.59		291.5	1.48		291.5	1.263		291.5	1.1		291.5	1.018		291.5	0.845		291.5	0.724		291.5	0.697			291.5	0.156		291.5	0.163		291.5	0.226		291.5	0.324		291.5	0.401		291.5	0.473		291.5	0.555
	291	1.642		291	1.641		291	1.516		291	1.291		291	1.114		291	1.028		291	0.85		291	0.721		291	0.695			291	0.165		291	0.171		291	0.234		291	0.331		291	0.408		291	0.481		291	0.562
	290.5	1.669		290.5	1.682		290.5	1.549		290.5	1.307		290.5	1.13		290.5	1.038		290.5	0.852		290.5	0.721		290.5	0.692			290.5	0.173		290.5	0.18		290.5	0.242		290.5	0.337		290.5	0.415		290.5	0.486		290.5	0.569
	290	1.713		290	1.726		290	1.584		290	1.334		290	1.145		290	1.046		290	0.858		290	0.72		290	0.689			290	0.183		290	0.188		290	0.25		290	0.346		290	0.422		290	0.493		290	0.575
	289.5	1.769		289.5	1.759		289.5	1.608		289.5	1.36		289.5	1.161		289.5	1.059		289.5	0.863		289.5	0.718		289.5	0.684			289.5	0.192		289.5	0.197		289.5	0.259		289.5	0.355		289.5	0.43		289.5	0.5		289.5	0.58
	289	1.815		289	1.804		289	1.645		289	1.382		289	1.172		289	1.067		289	0.866		289	0.716		289	0.683			289	0.202		289	0.207		289	0.269		289	0.363		289	0.437		289	0.508		289	0.586
	288.5	1.843		288.5	1.824		288.5	1.663		288.5	1.398		288.5	1.187		288.5	1.078		288.5	0.869		288.5	0.715		288.5	0.681			288.5	0.213		288.5	0.218		288.5	0.277		288.5	0.371		288.5	0.445		288.5	0.514		288.5	0.593
	288	1.859		288	1.869		288	1.706		288	1.421		288	1.197		288	1.088		288	0.873		288	0.712		288	0.678			288	0.223		288	0.228		288	0.287		288	0.38		288	0.452		288	0.521		288	0.597
	287.5	1.889		287.5	1.886		287.5	1.728		287.5	1.437		287.5	1.214		287.5	1.095		287.5	0.877		287.5	0.71		287.5	0.677			287.5	0.234		287.5	0.238		287.5	0.296		287.5	0.388		287.5	0.46		287.5	0.528		287.5	0.604
	287	1.918		287	1.931		287	1.765		287	1.454		287	1.23		287	1.102		287	0.881		287	0.711		287	0.674			287	0.246		287	0.25		287	0.308		287	0.398		287	0.468		287	0.536		287	0.609
	286.5	1.951		286.5	1.963		286.5	1.778		286.5	1.471		286.5	1.238		286.5	1.113		286.5	0.882		286.5	0.711		286.5	0.671			286.5	0.259		286.5	0.262		286.5	0.319		286.5	0.409		286.5	0.477		286.5	0.543		286.5	0.616
	286	1.956		286	1.966		286	1.826		286	1.495		286	1.252		286	1.124		286	0.886		286	0.71		286	0.672			286	0.272		286	0.274		286	0.33		286	0.419		286	0.486		286	0.55		286	0.623
	285.5	2.017		285.5	2.02		285.5	1.844		285.5	1.514		285.5	1.262		285.5	1.129		285.5	0.892		285.5	0.708		285.5	0.669			285.5	0.284		285.5	0.287		285.5	0.341		285.5	0.428		285.5	0.493		285.5	0.557		285.5	0.627
	285	2.019		285	2.033		285	1.836		285	1.525		285	1.273		285	1.136		285	0.894		285	0.707		285	0.668			285	0.296		285	0.298		285	0.351		285	0.437		285	0.502		285	0.563		285	0.632
	284.5	2.066		284.5	2.022		284.5	1.858		284.5	1.535		284.5	1.284		284.5	1.141		284.5	0.897		284.5	0.708		284.5	0.667			284.5	0.31		284.5	0.31		284.5	0.363		284.5	0.447		284.5	0.509		284.5	0.571		284.5	0.637
	284	2.08		284	2.082		284	1.885		284	1.549		284	1.29		284	1.148		284	0.901		284	0.707		284	0.666			284	0.322		284	0.323		284	0.375		284	0.457		284	0.517		284	0.578		284	0.642
	283.5	2.124		283.5	2.124		283.5	1.905		283.5	1.565		283.5	1.305		283.5	1.156		283.5	0.907		283.5	0.706		283.5	0.666			283.5	0.336		283.5	0.336		283.5	0.385		283.5	0.467		283.5	0.526		283.5	0.584		283.5	0.647
	283	2.155		283	2.132		283	1.921		283	1.58		283	1.314		283	1.162		283	0.906		283	0.707		283	0.665			283	0.35		283	0.349		283	0.397		283	0.476		283	0.534		283	0.591		283	0.651
	282.5	2.132		282.5	2.186		282.5	1.959		282.5	1.593		282.5	1.324		282.5	1.172		282.5	0.909		282.5	0.708		282.5	0.665			282.5	0.363		282.5	0.362		282.5	0.409		282.5	0.486		282.5	0.542		282.5	0.597		282.5	0.656
	282	2.148		282	2.181		282	1.966		282	1.604		282	1.331		282	1.17		282	0.915		282	0.707		282	0.663			282	0.377		282	0.375		282	0.422		282	0.497		282	0.55		282	0.604		282	0.661
	281.5	2.16		281.5	2.182		281.5	1.955		281.5	1.624		281.5	1.339		281.5	1.173		281.5	0.917		281.5	0.706		281.5	0.663			281.5	0.39		281.5	0.388		281.5	0.432		281.5	0.506		281.5	0.557		281.5	0.612		281.5	0.664
	281	2.174		281	2.216		281	1.971		281	1.631		281	1.352		281	1.184		281	0.917		281	0.706		281	0.663			281	0.404		281	0.401		281	0.445		281	0.516		281	0.566		281	0.616		281	0.669
	280.5	2.247		280.5	2.217		280.5	1.974		280.5	1.64		280.5	1.354		280.5	1.188		280.5	0.924		280.5	0.708		280.5	0.663			280.5	0.418		280.5	0.415		280.5	0.457		280.5	0.525		280.5	0.574		280.5	0.624		280.5	0.673
	280	2.212		280	2.224		280	2.024		280	1.653		280	1.36		280	1.195		280	0.924		280	0.707		280	0.666			280	0.434		280	0.43		280	0.47		280	0.536		280	0.583		280	0.629		280	0.677
	279.5	2.256		279.5	2.247		279.5	2		279.5	1.648		279.5	1.368		279.5	1.201		279.5	0.927		279.5	0.71		279.5	0.666			279.5	0.451		279.5	0.446		279.5	0.481		279.5	0.548		279.5	0.591		279.5	0.638		279.5	0.682
	279	2.212		279	2.269		279	2.018		279	1.659		279	1.375		279	1.202		279	0.93		279	0.709		279	0.664			279	0.466		279	0.461		279	0.496		279	0.558		279	0.6		279	0.645		279	0.687
	278.5	2.251		278.5	2.303		278.5	2.086		278.5	1.671		278.5	1.381		278.5	1.207		278.5	0.933		278.5	0.712		278.5	0.665			278.5	0.483		278.5	0.477		278.5	0.511		278.5	0.57		278.5	0.609		278.5	0.65		278.5	0.692
	278	2.266		278	2.283		278	2.083		278	1.681		278	1.384		278	1.21		278	0.934		278	0.712		278	0.669			278	0.5		278	0.493		278	0.525		278	0.583		278	0.618		278	0.658		278	0.695
	277.5	2.292		277.5	2.338		277.5	2.083		277.5	1.685		277.5	1.39		277.5	1.216		277.5	0.937		277.5	0.715		277.5	0.67			277.5	0.518		277.5	0.51		277.5	0.539		277.5	0.594		277.5	0.628		277.5	0.666		277.5	0.699
	277	2.357		277	2.383		277	2.123		277	1.694		277	1.398		277	1.219		277	0.943		277	0.716		277	0.672			277	0.536		277	0.525		277	0.555		277	0.606		277	0.637		277	0.673		277	0.704
	276.5	2.274		276.5	2.319		276.5	2.135		276.5	1.694		276.5	1.405		276.5	1.222		276.5	0.945		276.5	0.718		276.5	0.675			276.5	0.555		276.5	0.542		276.5	0.568		276.5	0.619		276.5	0.647		276.5	0.678		276.5	0.706
	276	2.307		276	2.284		276	2.077		276	1.684		276	1.401		276	1.225		276	0.947		276	0.719		276	0.677			276	0.572		276	0.56		276	0.583		276	0.629		276	0.657		276	0.686		276	0.711
	275.5	2.323		275.5	2.335		275.5	2.103		275.5	1.683		275.5	1.404		275.5	1.232		275.5	0.952		275.5	0.723		275.5	0.679			275.5	0.591		275.5	0.578		275.5	0.599		275.5	0.641		275.5	0.666		275.5	0.692		275.5	0.716
	275	2.333		275	2.321		275	2.114		275	1.706		275	1.407		275	1.235		275	0.953		275	0.725		275	0.682			275	0.608		275	0.595		275	0.616		275	0.655		275	0.675		275	0.701		275	0.72
	274.5	2.365		274.5	2.32		274.5	2.103		274.5	1.734		274.5	1.413		274.5	1.235		274.5	0.956		274.5	0.729		274.5	0.685			274.5	0.629		274.5	0.613		274.5	0.632		274.5	0.667		274.5	0.684		274.5	0.709		274.5	0.725
	274	2.364		274	2.369		274	2.107		274	1.733		274	1.414		274	1.243		274	0.959		274	0.732		274	0.691			274	0.647		274	0.632		274	0.649		274	0.681		274	0.696		274	0.717		274	0.73
	273.5	2.341		273.5	2.396		273.5	2.103		273.5	1.737		273.5	1.418		273.5	1.243		273.5	0.964		273.5	0.739		273.5	0.694			273.5	0.664		273.5	0.649		273.5	0.663		273.5	0.693		273.5	0.705		273.5	0.723		273.5	0.734
	273	2.327		273	2.329		273	2.124		273	1.727		273	1.419		273	1.248		273	0.97		273	0.743		273	0.699			273	0.684		273	0.665		273	0.678		273	0.706		273	0.716		273	0.73		273	0.738
	272.5	2.331		272.5	2.389		272.5	2.082		272.5	1.72		272.5	1.428		272.5	1.248		272.5	0.973		272.5	0.748		272.5	0.706			272.5	0.702		272.5	0.684		272.5	0.693		272.5	0.719		272.5	0.724		272.5	0.738		272.5	0.742
	272	2.278		272	2.392		272	2.113		272	1.728		272	1.435		272	1.258		272	0.979		272	0.754		272	0.712			272	0.719		272	0.701		272	0.707		272	0.73		272	0.733		272	0.745		272	0.746
	271.5	2.312		271.5	2.391		271.5	2.101		271.5	1.735		271.5	1.436		271.5	1.263		271.5	0.981		271.5	0.759		271.5	0.719			271.5	0.739		271.5	0.718		271.5	0.723		271.5	0.742		271.5	0.742		271.5	0.751		271.5	0.751
	271	2.345		271	2.307		271	2.079		271	1.723		271	1.44		271	1.265		271	0.985		271	0.766		271	0.725			271	0.754		271	0.735		271	0.738		271	0.754		271	0.751		271	0.759		271	0.754
	270.5	2.319		270.5	2.313		270.5	2.082		270.5	1.727		270.5	1.435		270.5	1.265		270.5	0.99		270.5	0.772		270.5	0.732			270.5	0.773		270.5	0.752		270.5	0.752		270.5	0.767		270.5	0.762		270.5	0.766		270.5	0.759
	270	2.342		270	2.316		270	2.054		270	1.716		270	1.432		270	1.274		270	0.996		270	0.781		270	0.741			270	0.793		270	0.767		270	0.768		270	0.779		270	0.769		270	0.774		270	0.762
	269.5	2.308		269.5	2.322		269.5	2.069		269.5	1.73		269.5	1.44		269.5	1.273		269.5	1		269.5	0.789		269.5	0.751			269.5	0.81		269.5	0.785		269.5	0.784		269.5	0.79		269.5	0.781		269.5	0.779		269.5	0.768
	269	2.274		269	2.319		269	2.092		269	1.711		269	1.436		269	1.283		269	1.007		269	0.797		269	0.762			269	0.827		269	0.803		269	0.799		269	0.802		269	0.79		269	0.787		269	0.772
	268.5	2.287		268.5	2.278		268.5	2.125		268.5	1.716		268.5	1.433		268.5	1.281		268.5	1.016		268.5	0.808		268.5	0.772			268.5	0.847		268.5	0.822		268.5	0.813		268.5	0.815		268.5	0.799		268.5	0.795		268.5	0.776
	268	2.214		268	2.252		268	2.052		268	1.72		268	1.438		268	1.291		268	1.025		268	0.819		268	0.784			268	0.863		268	0.839		268	0.828		268	0.827		268	0.811		268	0.803		268	0.781
	267.5	2.207		267.5	2.278		267.5	2.04		267.5	1.71		267.5	1.443		267.5	1.291		267.5	1.029		267.5	0.831		267.5	0.796			267.5	0.883		267.5	0.857		267.5	0.842		267.5	0.84		267.5	0.82		267.5	0.809		267.5	0.786
	267	2.217		267	2.297		267	2.048		267	1.7		267	1.44		267	1.297		267	1.041		267	0.842		267	0.811			267	0.902		267	0.871		267	0.857		267	0.852		267	0.828		267	0.819		267	0.79
	266.5	2.216		266.5	2.263		266.5	2.024		266.5	1.706		266.5	1.44		266.5	1.303		266.5	1.047		266.5	0.856		266.5	0.823			266.5	0.918		266.5	0.888		266.5	0.873		266.5	0.864		266.5	0.838		266.5	0.824		266.5	0.795
	266	2.184		266	2.213		266	2.014		266	1.702		266	1.444		266	1.308		266	1.058		266	0.872		266	0.84			266	0.936		266	0.907		266	0.889		266	0.874		266	0.847		266	0.833		266	0.8
	265.5	2.217		265.5	2.203		265.5	1.991		265.5	1.7		265.5	1.451		265.5	1.316		265.5	1.068		265.5	0.887		265.5	0.858			265.5	0.953		265.5	0.923		265.5	0.904		265.5	0.885		265.5	0.856		265.5	0.839		265.5	0.803
	265	2.164		265	2.193		265	1.998		265	1.694		265	1.454		265	1.321		265	1.081		265	0.904		265	0.877			265	0.969		265	0.938		265	0.918		265	0.898		265	0.866		265	0.847		265	0.808
	264.5	2.124		264.5	2.145		264.5	1.964		264.5	1.692		264.5	1.457		264.5	1.331		264.5	1.09		264.5	0.919		264.5	0.894			264.5	0.984		264.5	0.95		264.5	0.93		264.5	0.91		264.5	0.876		264.5	0.855		264.5	0.814
	264	2.132		264	2.141		264	1.97		264	1.697		264	1.46		264	1.337		264	1.103		264	0.94		264	0.913			264	0.999		264	0.966		264	0.943		264	0.92		264	0.883		264	0.862		264	0.819
	263.5	2.092		263.5	2.122		263.5	1.944		263.5	1.691		263.5	1.464		263.5	1.347		263.5	1.117		263.5	0.957		263.5	0.933			263.5	1.015		263.5	0.983		263.5	0.954		263.5	0.93		263.5	0.893		263.5	0.869		263.5	0.826
	263	2.093		263	2.112		263	1.95		263	1.676		263	1.469		263	1.356		263	1.136		263	0.98		263	0.956			263	1.03		263	0.994		263	0.967		263	0.94		263	0.901		263	0.877		263	0.829
	262.5	2.081		262.5	2.08		262.5	1.925		262.5	1.674		262.5	1.469		262.5	1.366		262.5	1.149		262.5	0.998		262.5	0.978			262.5	1.043		262.5	1.006		262.5	0.979		262.5	0.951		262.5	0.91		262.5	0.882		262.5	0.835
	262	2.032		262	2.07		262	1.914		262	1.669		262	1.468		262	1.374		262	1.162		262	1.02		262	1.005			262	1.06		262	1.021		262	0.991		262	0.96		262	0.917		262	0.888		262	0.839
	261.5	2.007		261.5	2.059		261.5	1.905		261.5	1.668		261.5	1.475		261.5	1.386		261.5	1.18		261.5	1.047		261.5	1.03			261.5	1.071		261.5	1.036		261.5	1.002		261.5	0.972		261.5	0.926		261.5	0.896		261.5	0.846
	261	2.009		261	2.059		261	1.887		261	1.661		261	1.486		261	1.399		261	1.199		261	1.074		261	1.055			261	1.085		261	1.047		261	1.014		261	0.983		261	0.934		261	0.904		261	0.85
	260.5	1.953		260.5	1.999		260.5	1.863		260.5	1.669		260.5	1.496		260.5	1.413		260.5	1.218		260.5	1.1		260.5	1.081			260.5	1.096		260.5	1.059		260.5	1.024		260.5	0.993		260.5	0.945		260.5	0.912		260.5	0.858
	260	1.963		260	1.951		260	1.858		260	1.67		260	1.502		260	1.427		260	1.237		260	1.124		260	1.111			260	1.108		260	1.07		260	1.033		260	1.001		260	0.951		260	0.918		260	0.863
	259.5	1.946		259.5	1.94		259.5	1.843		259.5	1.677		259.5	1.505		259.5	1.442		259.5	1.254		259.5	1.153		259.5	1.142			259.5	1.122		259.5	1.084		259.5	1.046		259.5	1.011		259.5	0.958		259.5	0.925		259.5	0.868
	259	1.91		259	1.94		259	1.815		259	1.672		259	1.515		259	1.454		259	1.277		259	1.182		259	1.174			259	1.132		259	1.093		259	1.056		259	1.02		259	0.966		259	0.933		259	0.874
	258.5	1.892		258.5	1.923		258.5	1.825		258.5	1.674		258.5	1.522		258.5	1.466		258.5	1.297		258.5	1.209		258.5	1.203			258.5	1.145		258.5	1.103		258.5	1.064		258.5	1.027		258.5	0.974		258.5	0.94		258.5	0.88
	258	1.86		258	1.882		258	1.801		258	1.665		258	1.533		258	1.481		258	1.317		258	1.243		258	1.238			258	1.158		258	1.113		258	1.074		258	1.035		258	0.98		258	0.945		258	0.887
	257.5	1.834		257.5	1.851		257.5	1.798		257.5	1.656		257.5	1.536		257.5	1.502		257.5	1.346		257.5	1.274		257.5	1.269			257.5	1.166		257.5	1.12		257.5	1.083		257.5	1.044		257.5	0.992		257.5	0.954		257.5	0.894
	257	1.822		257	1.826		257	1.782		257	1.661		257	1.546		257	1.523		257	1.372		257	1.303		257	1.304			257	1.178		257	1.133		257	1.093		257	1.049		257	1.001		257	0.96		257	0.9
	256.5	1.79		256.5	1.805		256.5	1.762		256.5	1.658		256.5	1.55		256.5	1.538		256.5	1.39		256.5	1.34		256.5	1.344			256.5	1.182		256.5	1.14		256.5	1.099		256.5	1.061		256.5	1.005		256.5	0.969		256.5	0.906
	256	1.753		256	1.776		256	1.749		256	1.66		256	1.567		256	1.552		256	1.414		256	1.374		256	1.38			256	1.194		256	1.149		256	1.106		256	1.068		256	1.012		256	0.978		256	0.914
	255.5	1.737		255.5	1.757		255.5	1.724		255.5	1.669		255.5	1.577		255.5	1.575		255.5	1.442		255.5	1.41		255.5	1.415			255.5	1.202		255.5	1.159		255.5	1.113		255.5	1.077		255.5	1.019		255.5	0.984		255.5	0.922
	255	1.721		255	1.735		255	1.708		255	1.661		255	1.587		255	1.593		255	1.462		255	1.442		255	1.451			255	1.208		255	1.162		255	1.121		255	1.082		255	1.026		255	0.992		255	0.929
	254.5	1.694		254.5	1.694		254.5	1.696		254.5	1.657		254.5	1.607		254.5	1.609		254.5	1.488		254.5	1.476		254.5	1.493			254.5	1.216		254.5	1.171		254.5	1.127		254.5	1.091		254.5	1.034		254.5	0.999		254.5	0.936
	254	1.653		254	1.679		254	1.68		254	1.665		254	1.62		254	1.625		254	1.519		254	1.512		254	1.537			254	1.22		254	1.179		254	1.133		254	1.095		254	1.041		254	1.005		254	0.945
	253.5	1.64		253.5	1.652		253.5	1.667		253.5	1.672		253.5	1.618		253.5	1.646		253.5	1.542		253.5	1.555		253.5	1.577			253.5	1.227		253.5	1.185		253.5	1.139		253.5	1.102		253.5	1.048		253.5	1.017		253.5	0.954
	253	1.607		253	1.628		253	1.656		253	1.675		253	1.638		253	1.666		253	1.575		253	1.592		253	1.609			253	1.235		253	1.187		253	1.145		253	1.112		253	1.058		253	1.022		253	0.964
	252.5	1.586		252.5	1.607		252.5	1.634		252.5	1.672		252.5	1.655		252.5	1.699		252.5	1.601		252.5	1.631		252.5	1.66			252.5	1.238		252.5	1.192		252.5	1.152		252.5	1.117		252.5	1.065		252.5	1.029		252.5	0.972
	252	1.555		252	1.571		252	1.624		252	1.653		252	1.663		252	1.711		252	1.627		252	1.663		252	1.686			252	1.241		252	1.196		252	1.155		252	1.121		252	1.072		252	1.039		252	0.98
	251.5	1.537		251.5	1.557		251.5	1.61		251.5	1.665		251.5	1.671		251.5	1.734		251.5	1.657		251.5	1.706		251.5	1.728			251.5	1.246		251.5	1.201		251.5	1.16		251.5	1.128		251.5	1.077		251.5	1.046		251.5	0.99
	251	1.514		251	1.53		251	1.602		251	1.666		251	1.678		251	1.749		251	1.683		251	1.74		251	1.773			251	1.247		251	1.202		251	1.162		251	1.132		251	1.084		251	1.054		251	0.998
	250.5	1.486		250.5	1.506		250.5	1.582		250.5	1.673		250.5	1.694		250.5	1.772		250.5	1.711		250.5	1.771		250.5	1.815			250.5	1.249		250.5	1.203		250.5	1.165		250.5	1.138		250.5	1.091		250.5	1.062		250.5	1.009
	250	1.461		250	1.475		250	1.565		250	1.683		250	1.7		250	1.794		250	1.742		250	1.817		250	1.849			250	1.25		250	1.204		250	1.168		250	1.146		250	1.098		250	1.07		250	1.019
	249.5	1.439		249.5	1.449		249.5	1.56		249.5	1.676		249.5	1.718		249.5	1.815		249.5	1.781		249.5	1.842		249.5	1.902			249.5	1.252		249.5	1.206		249.5	1.174		249.5	1.146		249.5	1.104		249.5	1.081		249.5	1.03
	249	1.414		249	1.428		249	1.55		249	1.673		249	1.73		249	1.843		249	1.797		249	1.878		249	1.934			249	1.249		249	1.204		249	1.174		249	1.151		249	1.111		249	1.09		249	1.042
	248.5	1.397		248.5	1.412		248.5	1.536		248.5	1.674		248.5	1.746		248.5	1.84		248.5	1.822		248.5	1.922		248.5	1.961			248.5	1.252		248.5	1.205		248.5	1.17		248.5	1.156		248.5	1.117		248.5	1.097		248.5	1.052
	248	1.373		248	1.391		248	1.528		248	1.685		248	1.755		248	1.861		248	1.85		248	1.96		248	1.996			248	1.251		248	1.204		248	1.171		248	1.158		248	1.123		248	1.104		248	1.066
	247.5	1.355		247.5	1.37		247.5	1.51		247.5	1.686		247.5	1.763		247.5	1.877		247.5	1.867		247.5	1.996		247.5	2.026			247.5	1.25		247.5	1.202		247.5	1.172		247.5	1.163		247.5	1.13		247.5	1.113		247.5	1.076
	247	1.335		247	1.348		247	1.501		247	1.693		247	1.774		247	1.911		247	1.905		247	2.023		247	2.058			247	1.246		247	1.201		247	1.174		247	1.164		247	1.136		247	1.12		247	1.089
	246.5	1.314		246.5	1.33		246.5	1.486		246.5	1.684		246.5	1.791		246.5	1.912		246.5	1.913		246.5	2.057		246.5	2.099			246.5	1.245		246.5	1.199		246.5	1.17		246.5	1.169		246.5	1.141		246.5	1.128		246.5	1.1
	246	1.295		246	1.309		246	1.478		246	1.687		246	1.791		246	1.924		246	1.953		246	2.089		246	2.151			246	1.24		246	1.196		246	1.172		246	1.173		246	1.148		246	1.138		246	1.112
	245.5	1.272		245.5	1.29		245.5	1.469		245.5	1.689		245.5	1.801		245.5	1.943		245.5	1.959		245.5	2.109		245.5	2.165			245.5	1.235		245.5	1.19		245.5	1.171		245.5	1.176		245.5	1.155		245.5	1.149		245.5	1.125
	245	1.254		245	1.274		245	1.455		245	1.696		245	1.805		245	1.956		245	1.984		245	2.157		245	2.195			245	1.233		245	1.185		245	1.166		245	1.174		245	1.158		245	1.156		245	1.138
	244.5	1.241		244.5	1.258		244.5	1.448		244.5	1.695		244.5	1.831		244.5	1.983		244.5	2.013		244.5	2.173		244.5	2.227			244.5	1.228		244.5	1.181		244.5	1.168		244.5	1.177		244.5	1.166		244.5	1.166		244.5	1.148
	244	1.228		244	1.241		244	1.443		244	1.689		244	1.834		244	2.002		244	2.016		244	2.22		244	2.235			244	1.221		244	1.176		244	1.165		244	1.182		244	1.17		244	1.175		244	1.159
	243.5	1.211		243.5	1.228		243.5	1.431		243.5	1.691		243.5	1.84		243.5	2.027		243.5	2.033		243.5	2.211		243.5	2.246			243.5	1.213		243.5	1.172		243.5	1.163		243.5	1.182		243.5	1.174		243.5	1.181		243.5	1.173
	243	1.198		243	1.215		243	1.43		243	1.689		243	1.846		243	2.029		243	2.052		243	2.256		243	2.328			243	1.209		243	1.166		243	1.157		243	1.181		243	1.182		243	1.192		243	1.185
	242.5	1.18		242.5	1.2		242.5	1.422		242.5	1.695		242.5	1.862		242.5	2.039		242.5	2.07		242.5	2.249		242.5	2.341			242.5	1.203		242.5	1.159		242.5	1.154		242.5	1.184		242.5	1.185		242.5	1.199		242.5	1.199
	242	1.169		242	1.189		242	1.409		242	1.698		242	1.864		242	2.049		242	2.098		242	2.279		242	2.315			242	1.194		242	1.153		242	1.149		242	1.184		242	1.191		242	1.207		242	1.21
	241.5	1.159		241.5	1.175		241.5	1.407		241.5	1.691		241.5	1.862		241.5	2.047		241.5	2.107		241.5	2.308		241.5	2.319			241.5	1.188		241.5	1.144		241.5	1.146		241.5	1.182		241.5	1.191		241.5	1.217		241.5	1.22
	241	1.146		241	1.166		241	1.397		241	1.697		241	1.87		241	2.051		241	2.131		241	2.329		241	2.352			241	1.18		241	1.138		241	1.143		241	1.184		241	1.196		241	1.225		241	1.233
	240.5	1.138		240.5	1.159		240.5	1.4		240.5	1.7		240.5	1.863		240.5	2.082		240.5	2.123		240.5	2.333		240.5	2.449			240.5	1.17		240.5	1.132		240.5	1.139		240.5	1.185		240.5	1.203		240.5	1.233		240.5	1.246
	240	1.131		240	1.15		240	1.39		240	1.696		240	1.869		240	2.088		240	2.124		240	2.346		240	2.427			240	1.165		240	1.125		240	1.135		240	1.186		240	1.207		240	1.239		240	1.261
	239.5	1.121		239.5	1.14		239.5	1.385		239.5	1.7		239.5	1.86		239.5	2.077		239.5	2.122		239.5	2.376		239.5	2.393			239.5	1.154		239.5	1.115		239.5	1.129		239.5	1.187		239.5	1.209		239.5	1.249		239.5	1.273
	239	1.113		239	1.133		239	1.379		239	1.692		239	1.865		239	2.092		239	2.145		239	2.373		239	2.429			239	1.144		239	1.108		239	1.123		239	1.183		239	1.215		239	1.257		239	1.284
	238.5	1.107		238.5	1.127		238.5	1.379		238.5	1.692		238.5	1.888		238.5	2.083		238.5	2.15		238.5	2.341		238.5	2.475			238.5	1.137		238.5	1.099		238.5	1.119		238.5	1.186		238.5	1.219		238.5	1.263		238.5	1.293
	238	1.104		238	1.122		238	1.376		238	1.702		238	1.888		238	2.094		238	2.145		238	2.398		238	2.449			238	1.129		238	1.093		238	1.115		238	1.187		238	1.223		238	1.272		238	1.306
	237.5	1.1		237.5	1.119		237.5	1.372		237.5	1.705		237.5	1.882		237.5	2.1		237.5	2.161		237.5	2.384		237.5	2.435			237.5	1.12		237.5	1.085		237.5	1.112		237.5	1.189		237.5	1.227		237.5	1.279		237.5	1.32
	237	1.097		237	1.115		237	1.37		237	1.704		237	1.889		237	2.1		237	2.157		237	2.371		237	2.46			237	1.115		237	1.077		237	1.107		237	1.188		237	1.232		237	1.285		237	1.329
	236.5	1.097		236.5	1.115		236.5	1.372		236.5	1.698		236.5	1.886		236.5	2.114		236.5	2.145		236.5	2.348		236.5	2.439			236.5	1.106		236.5	1.07		236.5	1.102		236.5	1.189		236.5	1.237		236.5	1.296		236.5	1.343
	236	1.095		236	1.113		236	1.368		236	1.7		236	1.894		236	2.103		236	2.167		236	2.353		236	2.466			236	1.098		236	1.065		236	1.1		236	1.19		236	1.242		236	1.305		236	1.36
	235.5	1.097		235.5	1.113		235.5	1.37		235.5	1.703		235.5	1.903		235.5	2.117		235.5	2.186		235.5	2.363		235.5	2.443			235.5	1.091		235.5	1.059		235.5	1.098		235.5	1.191		235.5	1.246		235.5	1.312		235.5	1.369
	235	1.098		235	1.118		235	1.372		235	1.711		235	1.9		235	2.104		235	2.202		235	2.344		235	2.458			235	1.084		235	1.054		235	1.096		235	1.193		235	1.253		235	1.322		235	1.386
	234.5	1.102		234.5	1.121		234.5	1.375		234.5	1.712		234.5	1.905		234.5	2.1		234.5	2.18		234.5	2.397		234.5	2.47			234.5	1.082		234.5	1.051		234.5	1.094		234.5	1.199		234.5	1.261		234.5	1.331		234.5	1.4
	234	1.104		234	1.122		234	1.38		234	1.703		234	1.904		234	2.107		234	2.192		234	2.355		234	2.463			234	1.078		234	1.047		234	1.095		234	1.206		234	1.27		234	1.344		234	1.41
	233.5	1.11		233.5	1.129		233.5	1.386		233.5	1.713		233.5	1.905		233.5	2.104		233.5	2.183		233.5	2.385		233.5	2.468			233.5	1.075		233.5	1.046		233.5	1.096		233.5	1.21		233.5	1.28		233.5	1.362		233.5	1.431
	233	1.118		233	1.137		233	1.389		233	1.721		233	1.906		233	2.115		233	2.163		233	2.397		233	2.413			233	1.076		233	1.045		233	1.099		233	1.214		233	1.287		233	1.368		233	1.445
	232.5	1.129		232.5	1.145		232.5	1.397		232.5	1.719		232.5	1.923		232.5	2.119		232.5	2.185		232.5	2.376		232.5	2.469			232.5	1.077		232.5	1.048		232.5	1.104		232.5	1.224		232.5	1.301		232.5	1.383		232.5	1.464
	232	1.141		232	1.158		232	1.403		232	1.728		232	1.907		232	2.096		232	2.169		232	2.411		232	2.45			232	1.079		232	1.052		232	1.113		232	1.233		232	1.311		232	1.4		232	1.478
	231.5	1.151		231.5	1.175		231.5	1.414		231.5	1.732		231.5	1.914		231.5	2.121		231.5	2.191		231.5	2.38		231.5	2.434			231.5	1.083		231.5	1.059		231.5	1.12		231.5	1.243		231.5	1.323		231.5	1.413		231.5	1.499
	231	1.167		231	1.186		231	1.432		231	1.736		231	1.915		231	2.118		231	2.183		231	2.386		231	2.484			231	1.093		231	1.067		231	1.131		231	1.259		231	1.34		231	1.43		231	1.525
	230.5	1.183		230.5	1.203		230.5	1.443		230.5	1.746		230.5	1.921		230.5	2.149		230.5	2.176		230.5	2.435		230.5	2.414			230.5	1.105		230.5	1.078		230.5	1.144		230.5	1.275		230.5	1.362		230.5	1.451		230.5	1.548
	230	1.203		230	1.222		230	1.459		230	1.755		230	1.92		230	2.133		230	2.187		230	2.392		230	2.409			230	1.117		230	1.093		230	1.161		230	1.295		230	1.378		230	1.477		230	1.566
	229.5	1.223		229.5	1.244		229.5	1.471		229.5	1.767		229.5	1.939		229.5	2.12		229.5	2.193		229.5	2.393		229.5	2.45			229.5	1.135		229.5	1.11		229.5	1.18		229.5	1.318		229.5	1.402		229.5	1.504		229.5	1.605
	229	1.25		229	1.272		229	1.497		229	1.788		229	1.964		229	2.154		229	2.185		229	2.392		229	2.48			229	1.157		229	1.129		229	1.204		229	1.344		229	1.433		229	1.53		229	1.628
	228.5	1.286		228.5	1.295		228.5	1.522		228.5	1.803		228.5	1.966		228.5	2.155		228.5	2.21		228.5	2.403		228.5	2.437			228.5	1.183		228.5	1.157		228.5	1.229		228.5	1.372		228.5	1.466		228.5	1.564		228.5	1.667
	228	1.314		228	1.333		228	1.552		228	1.816		228	1.976		228	2.17		228	2.219		228	2.395		228	2.456			228	1.213		228	1.184		228	1.261		228	1.406		228	1.501		228	1.597		228	1.704
	227.5	1.349		227.5	1.37		227.5	1.589		227.5	1.849		227.5	1.999		227.5	2.159		227.5	2.2		227.5	2.38		227.5	2.494			227.5	1.252		227.5	1.217		227.5	1.298		227.5	1.442		227.5	1.533		227.5	1.636		227.5	1.734
	227	1.396		227	1.414		227	1.625		227	1.874		227	2.032		227	2.202		227	2.218		227	2.405		227	2.492			227	1.286		227	1.258		227	1.336		227	1.49		227	1.566		227	1.681		227	1.765
	226.5	1.446		226.5	1.459		226.5	1.669		226.5	1.901		226.5	2.052		226.5	2.208		226.5	2.242		226.5	2.446		226.5	2.436			226.5	1.336		226.5	1.306		226.5	1.386		226.5	1.528		226.5	1.621		226.5	1.719		226.5	1.819
	226	1.494		226	1.517		226	1.716		226	1.956		226	2.092		226	2.248		226	2.252		226	2.432		226	2.451			226	1.39		226	1.359		226	1.436		226	1.572		226	1.672		226	1.768		226	1.873
	225.5	1.56		225.5	1.574		225.5	1.762		225.5	2.014		225.5	2.098		225.5	2.327		225.5	2.314		225.5	2.468		225.5	2.513			225.5	1.447		225.5	1.416		225.5	1.489		225.5	1.632		225.5	1.725		225.5	1.83		225.5	1.925
	225	1.621		225	1.646		225	1.84		225	2.053		225	2.128		225	2.317		225	2.312		225	2.413		225	2.49			225	1.522		225	1.48		225	1.556		225	1.705		225	1.783		225	1.891		225	1.988
	224.5	1.697		224.5	1.718		224.5	1.889		224.5	2.08		224.5	2.163		224.5	2.361		224.5	2.354		224.5	2.465		224.5	2.563			224.5	1.589		224.5	1.553		224.5	1.618		224.5	1.76		224.5	1.849		224.5	1.941		224.5	2.04
	224	1.783		224	1.802		224	1.967		224	2.158		224	2.195		224	2.39		224	2.41		224	2.555		224	2.56			224	1.674		224	1.643		224	1.698		224	1.849		224	1.934		224	2.001		224	2.108
	223.5	1.873		223.5	1.885		223.5	2.033		223.5	2.223		223.5	2.287		223.5	2.439		223.5	2.441		223.5	2.612		223.5	2.658			223.5	1.766		223.5	1.724		223.5	1.782		223.5	1.928		223.5	2.003		223.5	2.079		223.5	2.178
	223	1.951		223	1.991		223	2.14		223	2.243		223	2.325		223	2.514		223	2.49		223	2.589		223	2.905			223	1.864		223	1.816		223	1.882		223	2.003		223	2.063		223	2.141		223	2.227
	222.5	2.037		222.5	2.066		222.5	2.228		222.5	2.395		222.5	2.462		222.5	2.567		222.5	2.578		222.5	2.712		222.5	2.842			222.5	1.974		222.5	1.916		222.5	1.999		222.5	2.117		222.5	2.168		222.5	2.248		222.5	2.31
	222	2.174		222	2.24		222	2.355		222	2.488		222	2.58		222	2.594		222	2.559		222	2.61		222	2.685			222	2.083		222	2.034		222	2.083		222	2.195		222	2.233		222	2.408		222	2.436
	221.5	2.347		221.5	2.317		221.5	2.525		221.5	2.673		221.5	2.531		221.5	2.666		221.5	2.75		221.5	2.599		221.5	2.816			221.5	2.216		221.5	2.181		221.5	2.17		221.5	2.339		221.5	2.355		221.5	2.401		221.5	2.475
	221	2.459		221	2.614		221	2.558		221	2.781		221	2.673		221	2.799		221	2.738		221	2.666		221	2.731			221	2.408		221	2.281		221	2.333		221	2.484		221	2.492		221	2.473		221	2.575
	220.5	2.633		220.5	2.64		220.5	2.843		220.5	2.975		220.5	2.758		220.5	3.093		220.5	2.97		220.5	2.712		220.5	3.174			220.5	2.52		220.5	2.456		220.5	2.497		220.5	2.591		220.5	2.511		220.5	2.838		220.5	2.713
	220	2.743		220	2.739		220	2.928		220	2.983		220	2.855		220	3.227		220	3.011		220	2.878		220	2.842			220	2.56		220	2.576		220	2.599		220	2.646		220	2.655		220	3.15		220	2.829
	219.5	3		219.5	2.877		219.5	3.501		219.5	3.114		219.5	3.252		219.5	3.352		219.5	3.447		219.5	3.58		219.5	3.109			219.5	2.77		219.5	2.722		219.5	2.696		219.5	2.914		219.5	2.823		219.5	2.858		219.5	3.105
	219	3.397		219	3.28		219	3.432		219	3.494		219	3.109		219	3.25		219	2.992		219	3.486		219	3.287			219	2.963		219	2.762		219	2.852		219	3.075		219	3.205		219	3.213		219	3.26
	218.5	3.286		218.5	3.639		218.5	3.347		218.5	3.291		218.5	3.052		218.5	3.374		218.5	3.002		218.5	3.499		218.5	2.963			218.5	3.424		218.5	2.825		218.5	3.203		218.5	3.416		218.5	3.137		218.5	3.638		218.5	2.958
	218	3.443		218	3.456		218	3.926		218	3.633		218	3.172		218	3.434		218	3.648		218	3.017		218	3.679			218	2.996		218	3.011		218	3.177		218	3.464		218	3.356		218	3.374		218	3.405
	217.5	3.434		217.5	3.787		217.5	3.911		217.5	3.893		217.5	3.717		217.5	3.48		217.5	3.449		217.5	2.839		217.5	3.452			217.5	3.326		217.5	3.132		217.5	3.507		217.5	3.283		217.5	3.507		217.5	3.167		217.5	3.416
	217	3.27		217	3.288		217	3.391		217	3.215		217	3.73		217	3.39		217	3.363		217	3.236		217	3.126			217	3.73		217	3.375		217	3.697		217	3.595		217	2.918		217	3.137		217	3.048
	216.5	3.367		216.5	3.213		216.5	3.319		216.5	3.399		216.5	3.494		216.5	2.946		216.5	3.785		216.5	3.15		216.5	3.441			216.5	3.435		216.5	3.31		216.5	3.463		216.5	3.814		216.5	3.448		216.5	3.538		216.5	3.529
	216	3.489		216	3.757		216	3.524		216	3.371		216	3.491		216	3.47		216	3.436		216	3.278		216	3.652			216	3.377		216	3.518		216	3.399		216	3.822		216	3.684		216	3.124		216	3.761
	215.5	3.247		215.5	3.677		215.5	3.7		215.5	3.552		215.5	3.73		215.5	3.735		215.5	3.6		215.5	2.94		215.5	3.281			215.5	3.591		215.5	3.439		215.5	3.52		215.5	3.866		215.5	3.586		215.5	3.312		215.5	3.253
	215	3.897		215	3.373		215	3.443		215	3.87		215	3.836		215	3.394		215	3.642		215	2.931		215	3.029			215	3.581		215	3.347		215	3.303		215	3.022		215	3.113		215	3.711		215	3.345
	214.5	3.626		214.5	3.957		214.5	3.802		214.5	3.591		214.5	3.891		214.5	3.332		214.5	3.284		214.5	3.449		214.5	3.283			214.5	3.029		214.5	3.627		214.5	3.045		214.5	3.684		214.5	3.276		214.5	3.16		214.5	2.961
	214	3.71		214	3.646		214	3.479		214	3.555		214	3.068		214	3.066		214	2.854		214	3.783		214	3.503			214	3.532		214	3.29		214	3.503		214	3.167		214	3.194		214	3.56		214	3.059
	213.5	3.504		213.5	3.26		213.5	3.409		213.5	2.931		213.5	3.615		213.5	3.367		213.5	3.582		213.5	2.703		213.5	3.379			213.5	3.841		213.5	3.572		213.5	3.557		213.5	2.738		213.5	3.388		213.5	2.971		213.5	3.412
	213	3.442		213	3.653		213	3.223		213	3.236		213	3.327		213	2.931		213	3.454		213	3.293		213	2.933			213	3.651		213	3.36		213	3.4		213	3.062		213	3.208		213	3.454		213	3.85
	212.5	3.897		212.5	3.539		212.5	2.775		212.5	2.785		212.5	3.115		212.5	3.185		212.5	3.307		212.5	2.77		212.5	3.416			212.5	3.608		212.5	3.078		212.5	3.501		212.5	3.515		212.5	2.825		212.5	3.014		212.5	3.243
	212	3.318		212	3.289		212	2.937		212	2.869		212	3.071		212	3.283		212	3.296		212	2.547		212	2.003			212	3.385		212	3.261		212	3.396		212	3.375		212	2.837		212	2.646		212	3.091
	211.5	3.651		211.5	3.222		211.5	3.306		211.5	3.111		211.5	3.154		211.5	3.107		211.5	3.563		211.5	2.512		211.5	2.824			211.5	3.39		211.5	3.336		211.5	3.551		211.5	3.341		211.5	2.789		211.5	2.682		211.5	2.577
	211	3.215		211	3.055		211	3.742		211	2.845		211	3.836		211	3.562		211	3.211		211	2.459		211	3.099			211	3.264		211	3.195		211	3.439		211	3.447		211	3.351		211	2.508		211	3.164
	210.5	3.54		210.5	3.43		210.5	3.14		210.5	2.866		210.5	3.771		210.5	2.938		210.5	3.182		210.5	2.139		210.5	3.037			210.5	3.448		210.5	3.664		210.5	3.263		210.5	3.411		210.5	3.087		210.5	2.707		210.5	2.678
	210	3.671		210	2.949		210	3.775		210	3.229		210	3.302		210	3.026		210	3.23		210	3.004		210	3.001			210	3.576		210	3.501		210	3.046		210	3.144		210	3.089		210	2.932		210	3.481
	209.5	3.782		209.5	3.517		209.5	3.056		209.5	3.219		209.5	3.833		209.5	2.6		209.5	2.801		209.5	3.296		209.5	3.084			209.5	3.451		209.5	3.051		209.5	2.992		209.5	3.346		209.5	3.313		209.5	2.378		209.5	3.091
	209	3.431		209	3.493		209	3.723		209	3.386		209	3.692		209	2.143		209	1.635		209	2.815		209	3.08			209	3.084		209	3.51		209	3.323		209	3.031		209	2.992		209	1.884		209	3.284
	208.5	3.455		208.5	3.596		208.5	3.639		208.5	3.053		208.5	2.732		208.5	2.178		208.5	2.458		208.5	1.308		208.5	2.589			208.5	3.078		208.5	3.771		208.5	3.299		208.5	2.669		208.5	2.879		208.5	1.918		208.5	2.429
	208	3.522		208	3.503		208	3.153		208	2.918		208	2.276		208	2.879		208	1.729		208	1.421		208	3.115			208	3.336		208	3.384		208	2.964		208	2.899		208	2.165		208	1.213		208	1.389
	207.5	3.302		207.5	3.657		207.5	3.061		207.5	3.385		207.5	2.156		207.5	3.251		207.5	1.546		207.5	3.102		207.5	2.539			207.5	3.366		207.5	3.684		207.5	3.13		207.5	3.079		207.5	2.468		207.5	1.651		207.5	2.256
	207	3.641		207	3.471		207	2.796		207	3.385		207	2.645		207	2.156		207	1.589		207	2.268		207	2.778			207	3.19		207	3.25		207	2.433		207	2.787		207	2.119		207	2.713		207	2.195
	206.5	3.523		206.5	3.552		206.5	3.424		206.5	2.722		206.5	2.706		206.5	2.534		206.5	1.333		206.5	1.753		206.5	2.013			206.5	3.178		206.5	3.166		206.5	3.096		206.5	2.338		206.5	2.049		206.5	2.084		206.5	2.122
	206	3.727		206	3.702		206	3.002		206	3.208		206	2.404		206	3.129		206	1.014		206	2.484		206	2.671			206	3.474		206	2.981		206	2.957		206	2.676		206	3.204		206	2.527		206	2.83
	205.5	3.408		205.5	3.002		205.5	3.478		205.5	2.464		205.5	1.98		205.5	2.528		205.5	1.651		205.5	1.792		205.5	1.415			205.5	2.993		205.5	2.956		205.5	2.134		205.5	2.717		205.5	2.713		205.5	2.808		205.5	2.397
	205	3.568		205	3.392		205	3.635		205	2.987		205	1.729		205	3.404		205	3.71		205	2.487		205	2.374			205	3.379		205	3.781		205	2.542		205	2.234		205	2.362		205	3.758		205	2.625
	204.5	3.901		204.5	3.21		204.5	3.101		204.5	2.593		204.5	2.766		204.5	3.135		204.5	1.185		204.5	2.541		204.5	2.603			204.5	3.132		204.5	3.463		204.5	3.327		204.5	2.332		204.5	2.86		204.5	3.056		204.5	1.199
	204	3.133		204	2.881		204	2.306		204	3.042		204	2.786		204	2.434		204	2.291		204	0.788		204	2.79			204	3.045		204	3.4		204	2.618		204	3.492		204	1.167		204	1.124		204	1.613
	203.5	3.113		203.5	3.404		203.5	3.27		203.5	1.873		203.5	3.162		203.5	2.237		203.5	2.099		203.5	0.413		203.5	2.669			203.5	3.405		203.5	3.666		203.5	2.723		203.5	1.563		203.5	1.39		203.5	1.349		203.5	3.694
	203	3.591		203	3.42		203	2.068		203	3.441		203	1.862		203	2.76		203	0.868		203	1.801		203	0.801			203	3.875		203	3.407		203	2.469		203	1.933		203	2.478		203	1.545		203	1.198
	202.5	3.466		202.5	3.74		202.5	1.743		202.5	2.648		202.5	2.012		202.5	1.776		202.5	2.147		202.5	1.676		202.5	2.084			202.5	3.101		202.5	2.7		202.5	2.65		202.5	2.967		202.5	3.381		202.5	3.307		202.5	1.244
	202	3.522		202	3.498		202	1.515		202	2.806		202	1.136		202	3.72		202	3.034		202	0.293		202	3.688			202	3.238		202	3.172		202	3.005		202	1.617		202	2.399		202	1.6		202	3.053
	201.5	3.25		201.5	3.484		201.5	1.748		201.5	3.71		201.5	2.969		201.5	2.245		201.5	4		201.5	2.157		201.5	2.725			201.5	2.913		201.5	2.571		201.5	2.532		201.5	3.408		201.5	1.283		201.5	1.763		201.5	3.176
	201	3.573		201	3.034		201	1.715		201	1.735		201	1.212		201	1.693		201	2.765		201	0.877		201	2.174			201	2.707		201	2.212		201	1.724		201	2.894		201	1.063		201	1.974		201	2.447
	200.5	3.672		200.5	2.799		200.5	1.056		200.5	1.7		200.5	1.375		200.5	2.796		200.5	2.363		200.5	1.398		200.5	1.887			200.5	2.157		200.5	2.548		200.5	2.082		200.5	3.08		200.5	1.82		200.5	2.067		200.5	1.424
	200	3.66		200	3.669		200	0.847		200	1.023		200	3.321		200	0.997		200	3.415		200	0.651		200	1.204			200	2.1		200	1.586		200	3.443		200	1.353		200	1.549		200	3.647		200	0.837
[truncated: 4 more columns]

## Sheet: Suppl. Fig. 6
Supplementary Figure 6
	Yields of H2BK120ac (%, LC-MS/MS analysis)
	Ac-CoA conc. (uM)	50	20	10	5	1	0
	Exp. 1	28.9177	20.4696	14.2245	7.17576	1.89632	N.D.
	Exp. 2	24.3189	18.4079	10.1625	5.93355	1.81508	N.D.
	Ave.	26.6183	19.4387	12.1935	6.55466	1.8557	N.D.

## Sheet: Suppl. Fig. 8a-b
Supplementary Figure 8a								Supplementary Figure 8b
	Yields of H2BK120ac (%, LC-MS/MS analysis)								Yields of H2BK120ac (%, LC-MS/MS analysis)
	time (h)	0	1	2	5	10			cat. conc. (uM)	0	5	20	50	100	200
	Exp. 1	0.0551899	0.273173	0.626713	1.23068	1.91766			Exp. 1	0.129189	0.599545	1.13112	2.10636	3.13464	3.71828
	Exp. 2	0.242621	0.458053	1.08813	1.46204	1.83689			Exp. 2	0.0919473	0.329051	0.817817	2.31838	2.906	3.10648
	Ave.	0.148905	0.365613	0.857424	1.34636	1.87727			Ave.	0.110568	0.464298	0.974468	2.21237	3.02032	3.41238

## Sheet: Suppl. Fig. 9b-c
Supplementary Figure 9b-c
	Acetylation levels (%, LC-MS/MS analysis)
	mBnA (4) -						mBnA (4) +
			Exp. 1	Exp. 2	Ave.				Exp. 1	Exp. 2	Ave.
	H3	K4	0	0.317323	0.158662		H3	K4	0	0.363047	0.181523
		K9	14.618	16.3156	15.4668			K9	13.2795	16.7066	14.993
		K14	53.4757	59.613	56.5444			K14	53.8686	60.1339	57.0013
		K18	20.814	24.1603	22.4872			K18	22.8713	25.3571	24.1142
		K23	58.8882	61.5753	60.2318			K23	53.5455	58.6773	56.1114
		K27	4.73062	6.43135	5.58098			K27	5.4026	6.28872	5.84566
		K36	0	0	0			K36	0	0	0
		K37	0	0	0			K37	0	0	0
		K56	0	0	0			K56	0	0	0
		K64	0	0	0			K64	0	0	0
		K79	0	0	0			K79	0	0	0
		K64	0	0	0			K64	0	0	0
		K122	0	0	0			K122	0	0	0
	H4	K5	18.6218	22.2678	20.4448		H4	K5	22.5881	24.5487	23.5684
		K8	17.8159	23.3965	20.6062			K8	21.4177	27.2017	24.3097
		K12	23.8442	30.6258	27.235			K12	24.4573	33.041	28.7492
		K16	52.7594	54.809	53.7842			K16	51.3118	54.2586	52.7852
		K20	0	0	0			K20	0	0	0
		K31	0	0	0			K31	0	0	0
		K44	0	0	0			K44	0	0	0
		K59	0	0	0			K59	0	0	0
		K77	0	0	0			K77	0	0	0
		K79	0	0	0			K79	0	0	0
		K91	0	0	0			K91	0	0	0
	H2A	K5	32.332	28.7138	30.5229		H2A	K5	31.0249	25.5576	28.2913
		K9	1.16976	1.09383	1.1318			K9	1.26808	1.73048	1.49928
		K13	0	0	0			K13	0	0	0
		K15	0	0	0			K15	0.197438	0.197438	0.197438
		K36	0	0	0			K36	0	0	0
		K74	0	0	0			K74	0	0	0
		K75	0	0	0			K75	0	0	0
		K95	0	0	0			K95	0	0	0
		K118	0	0	0			K118	0	0	0
		K119	0	0	0			K119	0	0	0
		K125	0	0	0			K125	0	0	0
		K127	0	0	0			K127	0	0	0
		K129	0	0	0			K129	0	0	0
	H2B	K27	0	0	0		H2B	K27	0	0	0
		K28	0	0	0			K28	0	0	0
		K34	0	0	0			K34	0	0	0
		K43	0	0	0			K43	0	0	0
		K46	0	0	0			K46	0	0	0
		K57	0	0	0			K57	0	0	0
		K85	0	0	0			K85	0	0	0
		K108	0	0	0			K108	0	0	0
		K116	0.0454559	0.131209	0.0883325			K116	0.743314	0.88577	0.814542
		K120	0.0218771	0.0713558	0.0466164			K120	2.6232	3.41678	3.01999
		K125	0.0509728	0.0693658	0.0601693			K125	0.159498	0.183663	0.171581
	blue: for Suppl. Fig. 9b

[truncated: 6 more sheets: Suppl. Fig. 10, Suppl. Fig. 11, Suppl. Fig. 12, Suppl. Fig. 13, Suppl. Fig. 15a-b, Suppl. Fig. 16b]
